# Supplementary material for: Cell Type-Specific Annotation and Fine Mapping of Variants Associated With Brain Disorders
Source: Front Genet. 2020 Dec 3;11:575928. doi: 10.3389/fgene.2020.575928 (PMC7744805; doi:10.3389/fgene.2020.575928)
Supplement: Supplementary file 1 [file Table_1.XLSX]

## Sheet: ANNOVAR-Proxies
Chr	Start	End	Ref	Alt	Func.refGene	Gene.refGene	GeneDetail.refGene	ExonicFunc.refGene	AAChange.refGene	cytoBand	gnomAD_genome_ALL	gnomAD_genome_AFR	gnomAD_genome_AMR	gnomAD_genome_ASJ	gnomAD_genome_EAS	gnomAD_genome_FIN	gnomAD_genome_NFE	gnomAD_genome_OTH	avsnp147
1	2375844	2375844	T	G	intergenic	PEX10;PLCH2	dist=31834;dist=23054	.	.	1p36.32	0.5958	0.7068	0.6077	0.3709	0.8829	0.5805	0.509	0.5688	rs6687012
1	2381568	2381568	A	G	intergenic	PEX10;PLCH2	dist=37558;dist=17330	.	.	1p36.32	0.6285	0.8112	0.6134	0.3733	0.882	0.5839	0.5146	0.5748	rs867810
1	2383039	2383039	A	G	intergenic	PEX10;PLCH2	dist=39029;dist=15859	.	.	1p36.32	0.6282	0.792	0.6151	0.38	0.8753	0.5896	0.5241	0.572	rs10752743
1	2384108	2384108	T	C	intergenic	PEX10;PLCH2	dist=40098;dist=14790	.	.	1p36.32	0.6233	0.7747	0.6146	0.3775	0.8755	0.5895	0.5245	0.5694	rs10797426
1	2385236	2385236	T	C	intergenic	PEX10;PLCH2	dist=41226;dist=13662	.	.	1p36.32	0.6254	0.7834	0.6112	0.3775	0.875	0.5892	0.5234	0.5727	rs34211380
1	2390588	2390588	T	C	intergenic	PEX10;PLCH2	dist=46578;dist=8310	.	.	1p36.32	0.5828	0.6372	0.6384	0.3775	0.8833	0.5745	0.5223	0.5736	rs10910078
1	2390715	2390715	C	G	intergenic	PEX10;PLCH2	dist=46705;dist=8183	.	.	1p36.32	0.5836	0.6378	0.6449	0.4033	0.8837	0.5712	0.5241	0.5694	rs61277936
1	2391252	2391252	A	C	intergenic	PEX10;PLCH2	dist=47242;dist=7646	.	.	1p36.32	0.5792	0.6405	0.6432	0.3675	0.884	0.5693	0.5144	0.5649	rs16824398
1	2394074	2394074	T	C	intergenic	PEX10;PLCH2	dist=50064;dist=4824	.	.	1p36.32	0.5757	0.6389	0.6352	0.3742	0.8824	0.5684	0.5091	0.5594	rs4648635
1	2399119	2399119	A	G	intronic	PLCH2	.	.	.	1p36.32	0.6196	0.786	0.6468	0.3767	0.8853	0.5703	0.5118	0.5692	rs2494632
1	2399149	2399149	A	G	intronic	PLCH2	.	.	.	1p36.32	0.5914	0.7009	0.6432	0.3733	0.8838	0.5683	0.5046	0.5609	rs2494631
1	2399921	2399921	A	C	intronic	PLCH2	.	.	.	1p36.32	0.3825	0.2048	0.4617	0.3477	0.546	0.4974	0.4325	0.4588	rs3118347
1	2402499	2402499	G	A	intronic	PLCH2	.	.	.	1p36.32	0.5649	0.6207	0.6196	0.3725	0.8831	0.5632	0.4995	0.56	rs2494627
1	95840188	95840188	C	G	intergenic	LINC01650;LINC01761	dist=22525;dist=100105	.	.	1p21.3	0.1897	0.2417	0.1659	0.1242	0.178	0.2242	0.1555	0.1864	rs35787990
1	95843933	95843933	C	G	intergenic	LINC01650;LINC01761	dist=26270;dist=96360	.	.	1p21.3	0.1625	0.1487	0.1595	0.1225	0.1735	0.2236	0.1546	0.1863	rs12738385
1	95844206	95844206	-	T	intergenic	LINC01650;LINC01761	dist=26543;dist=96087	.	.	1p21.3	0.2263	0.2297	0.2232	0.2125	0.1824	0.3044	0.2215	0.2556	rs34625022
1	95850019	95850019	G	A	intergenic	LINC01650;LINC01761	dist=32356;dist=90274	.	.	1p21.3	0.16	0.138	0.1579	0.1225	0.1751	0.2247	0.1552	0.1874	rs4140419
1	95861774	95861774	G	T	intergenic	LINC01650;LINC01761	dist=44111;dist=78519	.	.	1p21.3	0.1678	0.1654	0.1603	0.0927	0.1788	0.2245	0.1556	0.1864	rs17327419
1	95863727	95863727	T	A	intergenic	LINC01650;LINC01761	dist=46064;dist=76566	.	.	1p21.3	0.1614	0.1462	0.1532	0.0927	0.179	0.222	0.1551	0.1858	rs35148470
1	95865533	95865533	C	T	intergenic	LINC01650;LINC01761	dist=47870;dist=74760	.	.	1p21.3	0.1356	0.0541	0.1551	0.0927	0.1779	0.2241	0.1551	0.1752	rs4428940
1	95866597	95866597	T	C	intergenic	LINC01650;LINC01761	dist=48934;dist=73696	.	.	1p21.3	0.1622	0.1463	0.1599	0.0927	0.1783	0.2245	0.1554	0.1847	rs36089080
1	95867839	95867839	T	C	intergenic	LINC01650;LINC01761	dist=50176;dist=72454	.	.	1p21.3	0.1622	0.1461	0.1599	0.0933	0.1789	0.2242	0.1552	0.1857	rs2180245
1	95869288	95869288	A	C	intergenic	LINC01650;LINC01761	dist=51625;dist=71005	.	.	1p21.3	0.1679	0.166	0.1599	0.0927	0.1783	0.2244	0.1555	0.1867	rs12725643
1	95877370	95877370	G	A	intergenic	LINC01650;LINC01761	dist=59707;dist=62923	.	.	1p21.3	0.1989	0.2169	0.2057	0.0967	0.434	0.2296	0.1576	0.2008	rs4000601
1	95879072	95879072	C	A	intergenic	LINC01650;LINC01761	dist=61409;dist=61221	.	.	1p21.3	0.2044	0.2364	0.2045	0.096	0.4315	0.23	0.1579	0.202	rs36032017
1	95880860	95880860	T	A	intergenic	LINC01650;LINC01761	dist=63197;dist=59433	.	.	1p21.3	0.1984	0.2166	0.2053	0.096	0.4296	0.2303	0.157	0.2025	rs7551396
1	98433535	98433535	T	A	intergenic	LINC01930;MIR137HG	dist=26239;dist=20021	.	.	1p21.3	0.1555	0.1345	0.0875	0.1126	0.063	0.2271	0.1635	0.1895	rs11165937
1	98445830	98445830	C	G	intergenic	LINC01930;MIR137HG	dist=38534;dist=7726	.	.	1p21.3	0.1247	0.0303	0.0736	0.1026	0.0633	0.2266	0.163	0.18	rs80289781
1	98449825	98449825	CTGT	-	.	.	.	.	.	.	.	.	.	.	.	.	.	.	.
1	98452069	98452069	C	T	intergenic	LINC01930;MIR137HG	dist=44773;dist=1487	.	.	1p21.3	0.1557	0.135	0.0885	0.1126	0.0636	0.2268	0.1636	0.1884	rs72963738
1	98455957	98455957	G	A	ncRNA_intronic	MIR137HG	.	.	.	1p21.3	0.1255	0.0309	0.0776	0.1026	0.0637	0.2272	0.1632	0.1765	rs61785886
1	98456731	98456731	C	T	ncRNA_intronic	MIR137HG	.	.	.	1p21.3	0.1261	0.0318	0.0801	0.1026	0.0619	0.2267	0.1645	0.1742	rs61785888
1	98456907	98456907	C	A	ncRNA_intronic	MIR137HG	.	.	.	1p21.3	0.1348	0.0623	0.0801	0.1026	0.0606	0.227	0.1646	0.1772	rs4573558
1	98457303	98457303	C	G	ncRNA_intronic	MIR137HG	.	.	.	1p21.3	0.1731	0.1928	0.0943	0.1159	0.0623	0.2278	0.1652	0.1918	rs2893376
1	98457523	98457523	A	T	ncRNA_intronic	MIR137HG	.	.	.	1p21.3	0.1618	0.1539	0.0935	0.1133	0.0625	0.2278	0.165	0.1865	rs2391873
1	98460106	98460106	G	A	ncRNA_intronic	MIR137HG	.	.	.	1p21.3	0.833	0.8283	0.9057	0.8841	0.9364	0.7725	0.835	0.8129	rs9440288
1	98461257	98461257	-	TTGT	ncRNA_intronic	MIR137HG	.	.	.	1p21.3	0.8638	0.9374	0.9177	0.8974	0.9366	0.7718	0.8336	0.82	rs10655213
1	98461954	98461954	T	C	ncRNA_intronic	MIR137HG	.	.	.	1p21.3	0.856	0.9341	0.9165	0.8974	0.937	0.7683	0.8206	0.816	rs1938570
1	98465528	98465528	G	A	ncRNA_intronic	MIR137HG	.	.	.	1p21.3	0.8739	0.9682	0.92	0.894	0.9371	0.7729	0.836	0.8241	rs2154403
1	98470051	98470051	-	AT	ncRNA_intronic	MIR137HG	.	.	.	1p21.3	0.8388	0.8491	0.9125	0.8974	0.9357	0.7735	0.8342	0.8143	rs10655252
1	98470605	98470605	A	G	ncRNA_intronic	MIR137HG	.	.	.	1p21.3	0.8737	0.9686	0.9199	0.8974	0.9366	0.7738	0.8354	0.8218	rs10747495
1	98472879	98472879	C	T	ncRNA_intronic	MIR137HG	.	.	.	1p21.3	0.7958	0.6999	0.9045	0.8933	0.9361	0.7729	0.8339	0.799	rs1938564
1	98472958	98472958	T	A	ncRNA_intronic	MIR137HG	.	.	.	1p21.3	0.8727	0.9648	0.9209	0.8974	0.936	0.7732	0.8355	0.8214	rs1938563
1	98473716	98473716	T	A	ncRNA_intronic	MIR137HG	.	.	.	1p21.3	0.8728	0.9647	0.9199	0.8974	0.9369	0.7735	0.8355	0.8221	rs1938562
1	98474767	98474767	C	T	ncRNA_intronic	MIR137HG	.	.	.	1p21.3	0.8029	0.7233	0.9045	0.8867	0.9363	0.7725	0.8347	0.8037	rs2391902
1	98475913	98475913	G	A	ncRNA_intronic	MIR137HG	.	.	.	1p21.3	0.8381	0.846	0.9079	0.8874	0.9364	0.7736	0.835	0.8108	rs9324381
1	98476718	98476718	G	A	ncRNA_intronic	MIR137HG	.	.	.	1p21.3	0.8737	0.9683	0.9199	0.8974	0.937	0.7731	0.8356	0.8214	rs1938561
1	98476950	98476950	T	C	ncRNA_intronic	MIR137HG	.	.	.	1p21.3	0.87	0.9633	0.9171	0.8974	0.9332	0.7721	0.8317	0.8194	rs9440293
1	98476958	98476958	C	T	ncRNA_intronic	MIR137HG	.	.	.	1p21.3	0.8352	0.8436	0.9041	0.8874	0.9338	0.7723	0.8314	0.8098	rs9727941
1	98476966	98476966	G	C	ncRNA_intronic	MIR137HG	.	.	.	1p21.3	0.8351	0.8435	0.9031	0.8867	0.9331	0.7715	0.8314	0.8105	rs9724773
1	98478544	98478544	A	T	ncRNA_intronic	MIR137HG	.	.	.	1p21.3	0.8737	0.9684	0.92	0.8974	0.9373	0.7734	0.8354	0.8241	rs1938565
1	98478981	98478981	C	T	ncRNA_intronic	MIR137HG	.	.	.	1p21.3	0.8032	0.7234	0.9038	0.8874	0.937	0.7744	0.8345	0.8037	rs1938566
1	98480128	98480128	T	C	ncRNA_intronic	MIR137HG	.	.	.	1p21.3	0.8533	0.8947	0.9159	0.9007	0.9331	0.7766	0.8361	0.8186	rs1938567
1	98482693	98482693	A	G	ncRNA_intronic	MIR137HG	.	.	.	1p21.3	0.8477	0.8792	0.9141	0.9007	0.9323	0.773	0.8352	0.8129	rs1892549
1	98482828	98482828	A	G	ncRNA_intronic	MIR137HG	.	.	.	1p21.3	0.8479	0.8792	0.9141	0.9007	0.9325	0.773	0.8354	0.8136	rs1892550
1	98482961	98482961	C	T	ncRNA_intronic	MIR137HG	.	.	.	1p21.3	0.8476	0.8786	0.9137	0.9007	0.9335	0.7724	0.8354	0.8149	rs1892551
1	98483035	98483035	G	A	ncRNA_intronic	MIR137HG	.	.	.	1p21.3	0.8483	0.8794	0.9141	0.9007	0.9323	0.7746	0.8357	0.8153	rs1892552
1	98483150	98483150	A	G	ncRNA_intronic	MIR137HG	.	.	.	1p21.3	0.8478	0.8793	0.9141	0.9007	0.9324	0.7728	0.8352	0.8136	rs2391904
1	98483322	98483322	T	C	ncRNA_intronic	MIR137HG	.	.	.	1p21.3	0.8468	0.8785	0.9081	0.8907	0.9318	0.7728	0.8346	0.8092	rs9324382
1	98484152	98484152	T	C	ncRNA_intronic	MIR137HG	.	.	.	1p21.3	0.7958	0.6998	0.9087	0.8907	0.9323	0.7726	0.8341	0.799	rs1938571
1	98484291	98484291	G	A	ncRNA_intronic	MIR137HG	.	.	.	1p21.3	0.848	0.879	0.9141	0.9007	0.9333	0.7735	0.8355	0.8133	rs4447033
1	98484474	98484474	T	C	ncRNA_intronic	MIR137HG	.	.	.	1p21.3	0.8478	0.8787	0.9115	0.9007	0.9326	0.7734	0.8355	0.8135	rs1938572
1	98484617	98484617	C	T	ncRNA_intronic	MIR137HG	.	.	.	1p21.3	0.8506	0.8794	0.9134	0.9	0.9321	0.7837	0.8373	0.8237	rs1938573
1	98484954	98484954	G	T	ncRNA_intronic	MIR137HG	.	.	.	1p21.3	0.8476	0.879	0.9149	0.9007	0.9325	0.7728	0.8351	0.8133	rs1938558
1	98485102	98485102	G	A	ncRNA_intronic	MIR137HG	.	.	.	1p21.3	0.8477	0.8788	0.9141	0.9007	0.9325	0.7732	0.8353	0.8133	rs1938559
1	98485192	98485192	C	T	ncRNA_intronic	MIR137HG	.	.	.	1p21.3	0.8479	0.8792	0.9151	0.9007	0.9326	0.7732	0.8354	0.8143	rs1938560
1	98485573	98485573	C	T	ncRNA_intronic	MIR137HG	.	.	.	1p21.3	0.8482	0.8793	0.9141	0.9007	0.9323	0.7736	0.8359	0.8149	rs9324383
1	98485698	98485698	-	TTT	ncRNA_intronic	MIR137HG	.	.	.	1p21.3	0.7896	0.7467	0.7951	0.8611	0.9074	0.6688	0.8199	0.7658	rs10637296
1	98485927	98485927	T	C	ncRNA_intronic	MIR137HG	.	.	.	1p21.3	0.8479	0.8794	0.9141	0.9007	0.9324	0.7736	0.8353	0.8129	rs9725319
1	98486162	98486162	T	C	ncRNA_intronic	MIR137HG	.	.	.	1p21.3	0.8478	0.8792	0.9139	0.9007	0.9325	0.7734	0.8352	0.8136	rs4477335
1	98486370	98486370	G	A	ncRNA_intronic	MIR137HG	.	.	.	1p21.3	0.865	0.938	0.9199	0.9007	0.933	0.7737	0.8356	0.8211	rs4480407
1	98487333	98487333	A	G	ncRNA_intronic	MIR137HG	.	.	.	1p21.3	0.8477	0.8792	0.9129	0.9007	0.9321	0.7728	0.8352	0.8133	rs9659624
1	98487510	98487510	C	A	ncRNA_intronic	MIR137HG	.	.	.	1p21.3	0.8466	0.8776	0.9079	0.8907	0.9322	0.7725	0.8347	0.8119	rs5005705
1	98487566	98487566	C	T	ncRNA_intronic	MIR137HG	.	.	.	1p21.3	0.8478	0.879	0.9141	0.9007	0.9325	0.7736	0.8353	0.8133	rs9324384
1	98487763	98487763	G	A	ncRNA_intronic	MIR137HG	.	.	.	1p21.3	0.848	0.8796	0.9139	0.9007	0.9328	0.7736	0.8354	0.8133	rs4634961
1	98487899	98487899	C	A	ncRNA_intronic	MIR137HG	.	.	.	1p21.3	0.848	0.8795	0.9141	0.9007	0.932	0.7729	0.8356	0.8143	rs9324385
1	98487959	98487959	G	A	ncRNA_intronic	MIR137HG	.	.	.	1p21.3	0.8481	0.8798	0.9141	0.9007	0.9318	0.7732	0.8356	0.8136	rs9324386
1	98488030	98488030	G	A	ncRNA_intronic	MIR137HG	.	.	.	1p21.3	0.8476	0.879	0.9141	0.9007	0.932	0.7731	0.8351	0.8136	rs9324387
1	98488155	98488155	G	A	ncRNA_intronic	MIR137HG	.	.	.	1p21.3	0.8479	0.879	0.9141	0.9007	0.9317	0.7732	0.8358	0.8133	rs9324388
1	98488863	98488863	A	G	ncRNA_intronic	MIR137HG	.	.	.	1p21.3	0.8477	0.8791	0.9141	0.9007	0.932	0.7725	0.8352	0.8149	rs9659996
1	98488895	98488895	C	T	ncRNA_intronic	MIR137HG	.	.	.	1p21.3	0.8479	0.8791	0.9151	0.9007	0.9319	0.7735	0.8354	0.8153	rs9658841
1	98489080	98489080	G	A	ncRNA_intronic	MIR137HG	.	.	.	1p21.3	0.8479	0.8789	0.9141	0.9007	0.9327	0.7741	0.8352	0.8149	rs9661157
1	98489330	98489330	C	T	ncRNA_intronic	MIR137HG	.	.	.	1p21.3	0.8481	0.8798	0.9137	0.9007	0.9322	0.7747	0.8352	0.8125	rs10747496
1	98489478	98489478	A	G	ncRNA_intronic	MIR137HG	.	.	.	1p21.3	0.8476	0.879	0.9137	0.9007	0.9319	0.773	0.8352	0.8133	rs4584446
1	98489735	98489735	T	C	ncRNA_intronic	MIR137HG	.	.	.	1p21.3	0.8477	0.8791	0.9149	0.9007	0.932	0.7735	0.8351	0.8149	rs2391905
1	98490165	98490165	C	T	ncRNA_intronic	MIR137HG	.	.	.	1p21.3	0.8657	0.9404	0.9207	0.9033	0.9316	0.7737	0.8355	0.8208	rs4950117
1	98490358	98490358	G	T	ncRNA_intronic	MIR137HG	.	.	.	1p21.3	0.8472	0.8789	0.9137	0.8833	0.9318	0.7735	0.8347	0.8131	rs4950118
1	98490636	98490636	T	C	ncRNA_intronic	MIR137HG	.	.	.	1p21.3	0.8478	0.8789	0.9137	0.9007	0.9325	0.7737	0.8353	0.8135	rs10783082
1	98491248	98491248	A	C	ncRNA_intronic	MIR137HG	.	.	.	1p21.3	0.8351	0.9178	0.9038	0.86	0.9318	0.7358	0.7986	0.7873	rs4950119
1	98491382	98491382	G	A	ncRNA_intronic	MIR137HG	.	.	.	1p21.3	0.8478	0.8791	0.9147	0.9007	0.9336	0.774	0.8351	0.8129	rs4950120
1	98491473	98491473	A	C	ncRNA_intronic	MIR137HG	.	.	.	1p21.3	0.8475	0.8788	0.9137	0.9007	0.9314	0.7732	0.8352	0.8129	rs4245673
1	98491732	98491732	T	C	ncRNA_intronic	MIR137HG	.	.	.	1p21.3	0.8475	0.8791	0.9139	0.9007	0.9317	0.773	0.835	0.8139	rs1938568
1	98492462	98492462	C	T	ncRNA_intronic	MIR137HG	.	.	.	1p21.3	0.8477	0.8794	0.9139	0.9033	0.9316	0.773	0.8353	0.8133	rs9440393
1	98492854	98492854	T	C	ncRNA_intronic	MIR137HG	.	.	.	1p21.3	0.8479	0.8795	0.9159	0.9007	0.9328	0.7726	0.8354	0.8133	rs9324389
1	98493263	98493263	A	G	ncRNA_intronic	MIR137HG	.	.	.	1p21.3	0.8476	0.879	0.9143	0.9	0.9322	0.7737	0.8352	0.8135	rs1938569
1	98493785	98493785	G	A	ncRNA_intronic	MIR137HG	.	.	.	1p21.3	0.8483	0.8781	0.91	0.902	0.9307	0.7758	0.8348	0.8197	rs2022864
1	98493789	98493789	A	G	ncRNA_intronic	MIR137HG	.	.	.	1p21.3	0.8478	0.8782	0.9084	0.9041	0.9306	0.7751	0.834	0.818	rs2022865
1	98494185	98494185	G	A	ncRNA_intronic	MIR137HG	.	.	.	1p21.3	0.8472	0.8786	0.9133	0.9007	0.9321	0.7725	0.8346	0.8152	rs10875124
1	98494200	98494200	A	C	ncRNA_intronic	MIR137HG	.	.	.	1p21.3	0.847	0.8783	0.9133	0.9007	0.9328	0.773	0.8341	0.8156	rs10875125
1	98494606	98494606	A	G	ncRNA_intronic	MIR137HG	.	.	.	1p21.3	0.8475	0.879	0.9135	0.9007	0.9318	0.7731	0.8352	0.8139	rs1198574
1	98495513	98495513	T	C	ncRNA_intronic	MIR137HG	.	.	.	1p21.3	0.8477	0.8793	0.9137	0.9007	0.9335	0.7732	0.835	0.8125	rs1198573
1	98497176	98497176	A	C	ncRNA_intronic	MIR137HG	.	.	.	1p21.3	0.8175	0.8592	0.8923	0.851	0.9317	0.7362	0.7978	0.7777	rs1198572
1	98497672	98497672	A	G	ncRNA_intronic	MIR137HG	.	.	.	1p21.3	0.8475	0.8787	0.9137	0.9007	0.933	0.7729	0.8352	0.8128	rs1198571
1	98498898	98498898	C	A	ncRNA_intronic	MIR137HG	.	.	.	1p21.3	0.8468	0.879	0.9075	0.8907	0.9316	0.7725	0.8345	0.8106	rs1782815
1	98499843	98499843	T	C	ncRNA_intronic	MIR137HG	.	.	.	1p21.3	0.8587	0.9173	0.92	0.9007	0.9336	0.7728	0.8354	0.8153	rs1782813
1	98501984	98501984	T	C	ncRNA_intronic	MIR137HG	.	.	.	1p21.3	0.8111	0.837	0.8923	0.851	0.9313	0.7365	0.7978	0.7724	rs1702294
1	98502340	98502340	G	A	ncRNA_intronic	MIR137HG	.	.	.	1p21.3	0.7716	0.6977	0.8911	0.851	0.9319	0.7363	0.7976	0.7685	rs1782810
1	98502410	98502410	A	C	ncRNA_intronic	MIR137HG	.	.	.	1p21.3	0.8734	0.9683	0.9199	0.9007	0.9322	0.773	0.8355	0.8218	rs1782811
1	98502934	98502934	G	T	ncRNA_intronic	MIR137HG	.	.	.	1p21.3	0.7714	0.6966	0.8909	0.851	0.9322	0.7365	0.798	0.7663	rs1625579
1	98507696	98507696	A	G	ncRNA_intronic	MIR137HG	.	.	.	1p21.3	0.7826	0.7372	0.8926	0.851	0.9318	0.7355	0.7973	0.7689	rs4292998
1	98507718	98507718	C	A	ncRNA_intronic	MIR137HG	.	.	.	1p21.3	0.8586	0.9175	0.92	0.9007	0.9325	0.7726	0.835	0.8149	rs4411173
1	98508258	98508258	C	T	ncRNA_intronic	MIR137HG	.	.	.	1p21.3	0.7813	0.7317	0.8923	0.851	0.9318	0.7355	0.7977	0.7704	rs2802535
1	98513675	98513675	-	GC	ncRNA_intronic	MIR137HG	.	.	.	1p21.3	0.3761	0.4585	0.3642	0.3947	0.3833	0.2715	0.3696	0.3398	rs201985906
1	98520219	98520219	T	A	intergenic	MIR137HG;LINC01776	dist=4970;dist=156048	.	.	1p21.3	0.8255	0.8828	0.8933	0.8547	0.9286	0.7443	0.7983	0.7817	rs2660302
1	98521585	98521585	A	G	intergenic	MIR137HG;LINC01776	dist=6336;dist=154682	.	.	1p21.3	0.8541	0.9145	0.9175	0.8967	0.9321	0.7738	0.8278	0.8096	rs2660301
1	98524960	98524960	A	G	intergenic	MIR137HG;LINC01776	dist=9711;dist=151307	.	.	1p21.3	0.8165	0.8685	0.8935	0.8477	0.9338	0.7365	0.7902	0.7695	rs1702292
1	98525221	98525221	A	G	intergenic	MIR137HG;LINC01776	dist=9972;dist=151046	.	.	1p21.3	0.7749	0.7227	0.889	0.8477	0.9315	0.7365	0.7904	0.7592	rs1782818
1	98526167	98526167	T	C	intergenic	MIR137HG;LINC01776	dist=10918;dist=150100	.	.	1p21.3	0.7853	0.761	0.89	0.8477	0.9312	0.7363	0.7894	0.7648	rs1702291
1	98527259	98527259	C	T	intergenic	MIR137HG;LINC01776	dist=12010;dist=149008	.	.	1p21.3	0.8166	0.8685	0.8938	0.8477	0.9314	0.7368	0.7907	0.7694	rs2802533
1	98528211	98528211	A	C	intergenic	MIR137HG;LINC01776	dist=12962;dist=148056	.	.	1p21.3	0.8165	0.8689	0.8935	0.8477	0.9315	0.737	0.7902	0.7699	rs2660300
1	98528452	98528452	C	T	intergenic	MIR137HG;LINC01776	dist=13203;dist=147815	.	.	1p21.3	0.7752	0.7241	0.889	0.8477	0.9321	0.7363	0.7902	0.7597	rs2660299
1	98529378	98529378	A	G	intergenic	MIR137HG;LINC01776	dist=14129;dist=146889	.	.	1p21.3	0.8543	0.9146	0.9185	0.8967	0.9319	0.7744	0.8278	0.8115	rs1198583
1	98530398	98530398	A	G	intergenic	MIR137HG;LINC01776	dist=15149;dist=145869	.	.	1p21.3	0.775	0.7231	0.889	0.8477	0.9308	0.7369	0.7901	0.7633	rs1198582
1	98530559	98530559	T	C	intergenic	MIR137HG;LINC01776	dist=15310;dist=145708	.	.	1p21.3	0.8163	0.8684	0.8945	0.8477	0.9309	0.7366	0.7901	0.7699	rs1198581
1	98531022	98531022	A	G	intergenic	MIR137HG;LINC01776	dist=15773;dist=145245	.	.	1p21.3	0.8164	0.8686	0.8938	0.8477	0.9308	0.7358	0.7905	0.7694	rs1198580
1	98532403	98532403	T	C	intergenic	MIR137HG;LINC01776	dist=17154;dist=143864	.	.	1p21.3	0.8678	0.9623	0.9177	0.8974	0.9315	0.7735	0.8279	0.8167	rs1198579
1	98533392	98533392	G	A	intergenic	MIR137HG;LINC01776	dist=18143;dist=142875	.	.	1p21.3	0.8542	0.9143	0.9177	0.8974	0.9316	0.7741	0.8279	0.8119	rs1198600
1	98535375	98535375	A	C	intergenic	MIR137HG;LINC01776	dist=20126;dist=140892	.	.	1p21.3	0.7954	0.7958	0.8914	0.8477	0.9308	0.7365	0.7899	0.7633	rs1198598
1	98536724	98536724	C	T	intergenic	MIR137HG;LINC01776	dist=21475;dist=139543	.	.	1p21.3	0.8476	0.8939	0.9133	0.8967	0.9315	0.7733	0.8265	0.8135	rs1782816
1	98536725	98536725	T	A	intergenic	MIR137HG;LINC01776	dist=21476;dist=139542	.	.	1p21.3	0.8474	0.8941	0.9133	0.8967	0.9315	0.7733	0.826	0.8135	rs1702285
1	98537363	98537363	T	G	intergenic	MIR137HG;LINC01776	dist=22114;dist=138904	.	.	1p21.3	0.8688	0.9655	0.9175	0.8974	0.9316	0.7736	0.8279	0.8176	rs1198596
1	98537932	98537932	A	T	intergenic	MIR137HG;LINC01776	dist=22683;dist=138335	.	.	1p21.3	0.8296	0.8703	0.8767	0.8706	0.9295	0.7127	0.8178	0.7914	rs1198595
1	98540744	98540744	A	T	intergenic	MIR137HG;LINC01776	dist=25495;dist=135523	.	.	1p21.3	0.8409	0.8723	0.9077	0.8867	0.9302	0.7734	0.8267	0.8031	rs1198594
1	98541309	98541309	G	A	intergenic	MIR137HG;LINC01776	dist=26060;dist=134958	.	.	1p21.3	0.8671	0.9624	0.9171	0.8974	0.9315	0.7736	0.8264	0.8167	rs1198593
1	98541359	98541359	A	G	intergenic	MIR137HG;LINC01776	dist=26110;dist=134908	.	.	1p21.3	0.8686	0.9654	0.9175	0.8974	0.9324	0.7736	0.8275	0.8166	rs1198592
1	98541836	98541836	C	G	intergenic	MIR137HG;LINC01776	dist=26587;dist=134431	.	.	1p21.3	0.8087	0.8436	0.8855	0.8477	0.9303	0.7365	0.7901	0.7648	rs1198591
1	98546821	98546821	G	A	intergenic	MIR137HG;LINC01776	dist=31572;dist=129446	.	.	1p21.3	0.8667	0.9651	0.9141	0.8974	0.9299	0.7749	0.8241	0.8149	rs2802529
1	98547502	98547502	A	G	intergenic	MIR137HG;LINC01776	dist=32253;dist=128765	.	.	1p21.3	0.8158	0.8703	0.8902	0.8477	0.929	0.7395	0.788	0.7706	rs1782812
1	98549810	98549810	A	G	intergenic	MIR137HG;LINC01776	dist=34561;dist=126457	.	.	1p21.3	0.8416	0.8957	0.9045	0.8974	0.9306	0.7686	0.8155	0.8041	rs2802525
1	98550374	98550374	G	A	intergenic	MIR137HG;LINC01776	dist=35125;dist=125893	.	.	1p21.3	0.8464	0.8964	0.9117	0.8974	0.9315	0.7742	0.8225	0.8115	rs1198590
1	98550411	98550411	T	C	intergenic	MIR137HG;LINC01776	dist=35162;dist=125856	.	.	1p21.3	0.8461	0.8963	0.9117	0.8974	0.931	0.7738	0.8223	0.8102	rs1198589
1	98552832	98552832	A	T	intergenic	MIR137HG;LINC01776	dist=37583;dist=123435	.	.	1p21.3	0.7708	0.7262	0.8807	0.8477	0.9303	0.7354	0.7811	0.7597	rs1198588
1	98555553	98555553	C	T	intergenic	MIR137HG;LINC01776	dist=40304;dist=120714	.	.	1p21.3	0.842	0.8772	0.9047	0.8825	0.9304	0.7757	0.8246	0.8065	rs1622611
1	98555752	98555752	A	-	intergenic	MIR137HG;LINC01776	dist=40503;dist=120515	.	.	1p21.3	.	.	.	.	.	.	.	.	.
1	98556115	98556115	T	C	intergenic	MIR137HG;LINC01776	dist=40866;dist=120152	.	.	1p21.3	0.8605	0.9467	0.9149	0.8874	0.9313	0.7732	0.8227	0.8129	rs2802536
1	98556159	98556159	A	T	intergenic	MIR137HG;LINC01776	dist=40910;dist=120108	.	.	1p21.3	0.8396	0.8768	0.9031	0.8775	0.9308	0.7729	0.8218	0.802	rs2660298
1	98557010	98557010	T	C	intergenic	MIR137HG;LINC01776	dist=41761;dist=119257	.	.	1p21.3	0.8594	0.9463	0.9091	0.8775	0.9324	0.7725	0.8214	0.8092	rs1198578
1	98559024	98559024	T	C	intergenic	MIR137HG;LINC01776	dist=43775;dist=117243	.	.	1p21.3	0.86	0.9463	0.9137	0.8874	0.9312	0.7734	0.8211	0.814	rs1198577
1	98559093	98559093	T	A	intergenic	MIR137HG;LINC01776	dist=43844;dist=117174	.	.	1p21.3	0.8598	0.9459	0.9121	0.8893	0.9305	0.7704	0.8207	0.8128	rs1198576
1	177306387	177306387	T	C	intergenic	BRINP2;LINC01645	dist=54829;dist=14335	.	.	1q25.2	0.1251	0.1436	0.2255	0.1755	0.1563	0.077	0.1165	0.1133	rs17659437
1	177316726	177316726	G	A	intergenic	BRINP2;LINC01645	dist=65168;dist=3996	.	.	1q25.2	0.0984	0.126	0.1969	0.1126	0.1204	0.0406	0.0886	0.0835	rs12037639
1	177326156	177326156	T	C	ncRNA_exonic	LINC01645	.	.	.	1q25.2	0.0968	0.1259	0.1978	0.1126	0.1023	0.0372	0.0882	0.0827	rs72722581
1	177326506	177326506	A	C	ncRNA_intronic	LINC01645	.	.	.	1q25.2	0.0966	0.1257	0.1981	0.1126	0.1033	0.0372	0.0879	0.0808	rs2294336
1	177332605	177332605	A	C	ncRNA_exonic	LINC01645	.	.	.	1q25.2	0.0963	0.1239	0.1986	0.1126	0.1048	0.0372	0.0879	0.0835	rs12039685
1	177347949	177347949	A	C	intergenic	LINC01645;LINC01741	dist=12355;dist=321710	.	.	1q25.2	0.0869	0.084	0.2062	0.1126	0.1236	0.039	0.0886	0.083	rs72724808
1	177348002	177348002	T	A	intergenic	LINC01645;LINC01741	dist=12408;dist=321657	.	.	1q25.2	0.0861	0.0834	0.2007	0.1126	0.1225	0.0373	0.088	0.082	rs72724811
1	177348066	177348066	C	T	intergenic	LINC01645;LINC01741	dist=12472;dist=321593	.	.	1q25.2	0.0872	0.0847	0.1962	0.1126	0.1236	0.0381	0.0893	0.0826	rs11581714
1	177351018	177351018	A	G	intergenic	LINC01645;LINC01741	dist=15424;dist=318641	.	.	1q25.2	0.086	0.0835	0.1978	0.1126	0.1238	0.0375	0.0879	0.0823	rs4428842
1	177352527	177352527	G	C	intergenic	LINC01645;LINC01741	dist=16933;dist=317132	.	.	1q25.2	0.079	0.0813	0.1863	0.106	0.1221	0.0327	0.0778	0.0695	rs2861982
1	177355793	177355793	A	C	intergenic	LINC01645;LINC01741	dist=20199;dist=313866	.	.	1q25.2	0.0856	0.083	0.1969	0.1126	0.1218	0.0373	0.0879	0.0825	rs16851143
1	177359269	177359269	C	T	intergenic	LINC01645;LINC01741	dist=23675;dist=310390	.	.	1q25.2	0.0858	0.0835	0.1974	0.1126	0.1221	0.0372	0.088	0.0828	rs926321
1	177364284	177364284	T	C	intergenic	LINC01645;LINC01741	dist=28690;dist=305375	.	.	1q25.2	0.086	0.0836	0.1969	0.1126	0.1238	0.0375	0.0881	0.0827	rs72724841
1	177366374	177366374	AAAAAC	-	.	.	.	.	.	.	.	.	.	.	.	.	.	.	.
1	177369434	177369434	T	C	intergenic	LINC01645;LINC01741	dist=33840;dist=300225	.	.	1q25.2	0.086	0.0835	0.1985	0.1133	0.1214	0.0375	0.0881	0.0842	rs72724843
1	177370033	177370033	T	C	intergenic	LINC01645;LINC01741	dist=34439;dist=299626	.	.	1q25.2	0.0864	0.0847	0.1985	0.1126	0.1235	0.0374	0.0883	0.0818	rs16851203
1	177374262	177374262	T	A	intergenic	LINC01645;LINC01741	dist=38668;dist=295397	.	.	1q25.2	0.0833	0.0871	0.1927	0.1116	0.1148	0.0371	0.0828	0.0743	rs368595017
1	177378472	177378472	G	C	intergenic	LINC01645;LINC01741	dist=42878;dist=291187	.	.	1q25.2	0.0877	0.0906	0.1962	0.1126	0.1222	0.0372	0.0879	0.0815	rs76227043
1	177378529	177378529	A	G	intergenic	LINC01645;LINC01741	dist=42935;dist=291130	.	.	1q25.2	0.0862	0.0847	0.1981	0.1126	0.1225	0.0372	0.088	0.0825	rs143783363
1	177383443	177383443	T	C	intergenic	LINC01645;LINC01741	dist=47849;dist=286216	.	.	1q25.2	0.088	0.091	0.1962	0.1126	0.1231	0.0375	0.0881	0.0816	rs11581304
1	177384181	177384181	T	A	intergenic	LINC01645;LINC01741	dist=48587;dist=285478	.	.	1q25.2	0.0861	0.0844	0.1974	0.1126	0.1233	0.0372	0.0881	0.0825	rs9787286
1	177384203	177384203	C	T	intergenic	LINC01645;LINC01741	dist=48609;dist=285456	.	.	1q25.2	0.0864	0.084	0.1981	0.1126	0.1233	0.0392	0.0883	0.0828	rs9787143
1	177384918	177384918	A	G	intergenic	LINC01645;LINC01741	dist=49324;dist=284741	.	.	1q25.2	0.0882	0.0907	0.1997	0.1126	0.1235	0.0379	0.088	0.0823	rs16851221
1	177389095	177389095	T	G	intergenic	LINC01645;LINC01741	dist=53501;dist=280564	.	.	1q25.2	0.088	0.0905	0.1981	0.1126	0.1235	0.0375	0.0881	0.0818	rs72724865
1	177392368	177392368	T	G	intergenic	LINC01645;LINC01741	dist=56774;dist=277291	.	.	1q25.2	0.0873	0.0886	0.1993	0.1126	0.1224	0.0375	0.0879	0.0825	rs72724874
1	177392910	177392910	C	T	intergenic	LINC01645;LINC01741	dist=57316;dist=276749	.	.	1q25.2	0.0876	0.0893	0.1993	0.1126	0.1236	0.0375	0.088	0.0825	rs11588897
1	177393297	177393297	C	T	intergenic	LINC01645;LINC01741	dist=57703;dist=276362	.	.	1q25.2	0.086	0.0844	0.1974	0.1126	0.1218	0.0375	0.0879	0.0825	rs11588941
1	177393669	177393669	C	T	intergenic	LINC01645;LINC01741	dist=58075;dist=275990	.	.	1q25.2	0.0862	0.0845	0.1981	0.1126	0.1236	0.0378	0.0878	0.0825	rs16851248
1	177395653	177395653	G	A	intergenic	LINC01645;LINC01741	dist=60059;dist=274006	.	.	1q25.2	0.0858	0.0838	0.199	0.1126	0.1231	0.0375	0.0876	0.0825	rs72724880
1	177398402	177398402	C	A	intergenic	LINC01645;LINC01741	dist=62808;dist=271257	.	.	1q25.2	0.0861	0.0845	0.1981	0.1126	0.1231	0.0375	0.0878	0.0827	rs72724882
1	177399118	177399118	G	C	intergenic	LINC01645;LINC01741	dist=63524;dist=270541	.	.	1q25.2	0.086	0.0837	0.1995	0.1126	0.1237	0.0373	0.0879	0.0827	rs742791
11	46339691	46339691	A	C	intronic	CREB3L1	.	.	.	11p11.2	0.4087	0.8196	0.1599	0.27	0.1429	0.2215	0.2689	0.249	rs6485675
11	46341395	46341395	A	G	intronic	CREB3L1	.	.	.	11p11.2	0.4079	0.8213	0.1614	0.27	0.141	0.2217	0.2671	0.2495	rs12294928
11	46345665	46345665	A	G	intergenic	CREB3L1;DGKZ	dist=2693;dist=8790	.	.	11p11.2	0.4124	0.8186	0.1599	0.2733	0.1437	0.2306	0.275	0.2536	rs9988823
11	46349869	46349869	T	C	intergenic	CREB3L1;DGKZ	dist=6897;dist=4586	.	.	11p11.2	0.4096	0.8166	0.2279	0.3775	0.1947	0.165	0.2732	0.2602	rs4565870
11	46350130	46350130	C	G	intergenic	CREB3L1;DGKZ	dist=7158;dist=4325	.	.	11p11.2	0.1727	0.6043	0.0408	0.0199	0	0	0.0017	0.0299	rs4375416
11	46355932	46355932	C	G	intronic	DGKZ	.	.	.	11p11.2	0.4095	0.8167	0.2291	0.3767	0.192	0.1654	0.2735	0.2617	rs11038866
11	46371110	46371110	-	A	intronic	DGKZ	.	.	.	11p11.2	0.2349	0.4412	0.1007	0.1913	0.0605	0.1301	0.1698	0.1476	rs11411627
11	46377770	46377770	T	C	intronic	DGKZ	.	.	.	11p11.2	0.2193	0.3711	0.0981	0.1954	0.0612	0.1429	0.1778	0.1483	rs12577142
11	46379442	46379442	T	C	intronic	DGKZ	.	.	.	11p11.2	0.4129	0.8147	0.2297	0.3775	0.1932	0.1725	0.2797	0.2643	rs11038871
11	46387868	46387868	A	G	exonic	DGKZ	.	nonsynonymous SNV	DGKZ:NM_001105540:exon2:c.A62G:p.Q21R	11p11.2	0.4117	0.8141	0.2613	0.3775	0.1673	0.1723	0.2791	0.2669	rs1317826
11	46391602	46391602	T	G	intronic	DGKZ	.	.	.	11p11.2	0.2508	0.5023	0.105	0.1954	0.0623	0.1283	0.1697	0.1459	rs12575519
11	46393958	46393958	T	C	intronic	DGKZ	.	.	.	11p11.2	0.2458	0.4856	0.1005	0.1954	0.0619	0.1285	0.1694	0.1449	rs7936413
11	46396479	46396479	T	C	intronic	DGKZ	.	.	.	11p11.2	0.2216	0.4011	0.0967	0.1921	0.0624	0.1286	0.1692	0.1408	rs2046768
11	46397323	46397323	A	C	intronic	DGKZ	.	.	.	11p11.2	0.221	0.4	0.0959	0.1954	0.062	0.1285	0.1689	0.1404	rs3740974
11	46398916	46398916	T	C	intronic	DGKZ	.	.	.	11p11.2	0.2637	0.5091	0.1098	0.2119	0.0623	0.1549	0.1845	0.1629	rs34406563
11	46399538	46399538	T	C	intronic	DGKZ	.	.	.	11p11.2	0.2217	0.4011	0.0967	0.1954	0.0623	0.1285	0.1693	0.1418	rs2279465
11	46402852	46402852	A	G	intronic	MDK	.	.	.	11p11.2	0.3266	0.7662	0.1256	0.2	0.0613	0.1286	0.1702	0.1629	rs35324223
11	46422237	46422237	G	A	intronic	AMBRA1	.	.	.	11p11.2	0.4146	0.8173	0.2295	0.3859	0.1469	0.1737	0.2842	0.2648	rs3740973
11	46422686	46422686	C	A	intronic	AMBRA1	.	.	.	11p11.2	0.2148	0.3755	0.0993	0.1954	0.0593	0.1285	0.1701	0.1411	rs12574668
11	46446264	46446264	C	A	intronic	AMBRA1	.	.	.	11p11.2	0.7451	0.4847	0.8873	0.8046	0.9406	0.8717	0.8294	0.8541	rs6485682
11	46454313	46454313	A	C	intronic	AMBRA1	.	.	.	11p11.2	0.2569	0.5219	0.1136	0.1954	0.061	0.1285	0.1706	0.1456	rs16938506
11	46466828	46466828	A	C	intronic	AMBRA1	.	.	.	11p11.2	0.2118	0.3656	0.0947	0.1954	0.0606	0.1284	0.1699	0.1401	rs2171668
11	46469900	46469900	G	A	intronic	AMBRA1	.	.	.	11p11.2	0.3264	0.7638	0.1253	0.1987	0.0604	0.1283	0.1713	0.1616	rs7951579
11	46470827	46470827	C	T	intronic	AMBRA1	.	.	.	11p11.2	0.2525	0.5076	0.1106	0.1954	0.0606	0.128	0.1701	0.1439	rs11038897
11	46495302	46495302	A	G	intronic	AMBRA1	.	.	.	11p11.2	0.2559	0.5188	0.1136	0.1954	0.0606	0.1292	0.1701	0.1456	rs11038900
11	46499874	46499874	C	T	intronic	AMBRA1	.	.	.	11p11.2	0.2561	0.5196	0.1124	0.1967	0.0606	0.1286	0.1704	0.1442	rs7130141
11	46506885	46506885	C	T	intronic	AMBRA1	.	.	.	11p11.2	0.4098	0.8124	0.2243	0.3767	0.1473	0.1726	0.2802	0.2617	rs17787804
11	46515004	46515004	C	G	intronic	AMBRA1	.	.	.	11p11.2	0.2552	0.5163	0.1112	0.1954	0.0605	0.1286	0.1703	0.1459	rs12578042
11	46515902	46515902	A	G	intronic	AMBRA1	.	.	.	11p11.2	0.2564	0.5213	0.1139	0.1954	0.0605	0.1284	0.1701	0.1446	rs3802888
11	46522304	46522304	C	T	intronic	AMBRA1	.	.	.	11p11.2	0.4087	0.8134	0.2303	0.3775	0.147	0.1715	0.2787	0.2643	rs7949371
11	46522306	46522306	A	C	intronic	AMBRA1	.	.	.	11p11.2	0.409	0.8134	0.2309	0.3775	0.1472	0.1714	0.2789	0.266	rs7949282
11	46524013	46524013	T	C	intronic	AMBRA1	.	.	.	11p11.2	0.2123	0.3664	0.0967	0.1954	0.0605	0.1283	0.1703	0.1395	rs2902858
11	46534546	46534546	A	G	intronic	AMBRA1	.	.	.	11p11.2	0.4117	0.8139	0.2303	0.3808	0.1469	0.1726	0.2825	0.2623	rs3802890
11	46536442	46536442	G	A	intronic	AMBRA1	.	.	.	11p11.2	0.2134	0.3677	0.0983	0.1967	0.06	0.1296	0.1709	0.1409	rs11038906
11	46538942	46538942	A	G	intronic	AMBRA1	.	.	.	11p11.2	0.4349	0.819	0.2522	0.3759	0.159	0.1712	0.2937	0.2739	rs61882719
11	46543524	46543524	C	T	intronic	AMBRA1	.	.	.	11p11.2	0.4118	0.8158	0.2291	0.3808	0.1471	0.1729	0.2811	0.2669	rs11038910
11	46548754	46548754	C	G	intronic	AMBRA1	.	.	.	11p11.2	0.3261	0.7639	0.1253	0.1987	0.0608	0.128	0.1707	0.1632	rs61882743
11	46551918	46551918	C	T	intronic	AMBRA1	.	.	.	11p11.2	0.2561	0.5202	0.1134	0.1954	0.0605	0.1275	0.1701	0.1456	rs10160701
11	46560680	46560680	C	T	intronic	AMBRA1	.	.	.	11p11.2	0.2562	0.5205	0.1127	0.1967	0.0606	0.1277	0.1703	0.1456	rs11819869
11	46561301	46561301	C	T	intronic	AMBRA1	.	.	.	11p11.2	0.2533	0.5108	0.1098	0.1954	0.0606	0.1287	0.1699	0.1446	rs11038914
11	46567475	46567475	C	T	intronic	AMBRA1	.	.	.	11p11.2	0.2123	0.3652	0.0969	0.1954	0.0605	0.1287	0.1707	0.1405	rs61882746
11	46570859	46570859	A	G	intronic	AMBRA1	.	.	.	11p11.2	0.411	0.8126	0.2302	0.3808	0.1479	0.1721	0.2814	0.2648	rs7925678
11	46582072	46582072	A	C	intronic	AMBRA1	.	.	.	11p11.2	0.2127	0.3673	0.0981	0.1954	0.0606	0.1281	0.1706	0.1401	rs7127529
11	46584227	46584227	T	G	intronic	AMBRA1	.	.	.	11p11.2	0.2125	0.3671	0.0983	0.1954	0.0604	0.1284	0.1703	0.1396	rs61882750
11	46584353	46584353	TT	-	.	.	.	.	.	.	.	.	.	.	.	.	.	.	.
11	46588267	46588267	C	T	intronic	AMBRA1	.	.	.	11p11.2	0.41	0.8123	0.2285	0.3808	0.1479	0.1728	0.2801	0.2612	rs7484125
11	46596019	46596019	C	G	intronic	AMBRA1	.	.	.	11p11.2	0.2498	0.5112	0.1126	0.1931	0.0567	0.1264	0.1663	0.1403	rs7104073
11	46599248	46599248	G	C	intronic	AMBRA1	.	.	.	11p11.2	0.3269	0.764	0.1259	0.2	0.0595	0.1298	0.1717	0.1615	rs11038927
11	46607172	46607172	C	T	intronic	AMBRA1	.	.	.	11p11.2	0.237	0.386	0.114	0.2235	0.0613	0.1501	0.1948	0.1486	rs139362284
11	46611805	46611805	A	G	intronic	AMBRA1	.	.	.	11p11.2	0.2122	0.3675	0.0966	0.1967	0.0605	0.1269	0.1697	0.1405	rs61882758
11	46631138	46631138	-	ACCCACCTCGGCCTCCCAAAATGCTGGGATT	intronic	HARBI1	.	.	.	11p11.2	.	.	.	.	.	.	.	.	rs11271354
11	46631181	46631181	C	T	intronic	HARBI1	.	.	.	11p11.2	0.2114	0.3665	0.0964	0.1954	0.0594	0.127	0.1687	0.1362	rs35623865
11	46635695	46635695	A	T	intronic	HARBI1	.	.	.	11p11.2	0.2146	0.3668	0.0997	0.1849	0.0599	0.1291	0.1701	0.1394	rs7924401
11	46639582	46639582	G	A	intronic	ATG13	.	.	.	11p11.2	0.2127	0.3682	0.0979	0.1954	0.0604	0.1286	0.17	0.1395	rs61884264
11	46646030	46646030	A	C	intronic	ATG13	.	.	.	11p11.2	0.2146	0.3705	0.0993	0.1939	0.0596	0.1311	0.1713	0.1386	rs7122039
11	46648432	46648432	G	A	intronic	ATG13	.	.	.	11p11.2	0.3268	0.764	0.1256	0.1987	0.0599	0.1297	0.1717	0.1622	rs7108770
11	46650438	46650438	T	C	intronic	ATG13	.	.	.	11p11.2	0.2129	0.368	0.0983	0.1954	0.0605	0.1283	0.1704	0.1396	rs60722866
11	46657430	46657430	T	G	intronic	ATG13	.	.	.	11p11.2	0.4119	0.8161	0.2332	0.3808	0.146	0.1724	0.2815	0.2638	rs6485686
11	46673344	46673344	C	T	intronic	ATG13	.	.	.	11p11.2	0.2138	0.3717	0.0979	0.1954	0.06	0.1284	0.1701	0.1404	rs7109698
11	46676357	46676357	C	T	intronic	ATG13	.	.	.	11p11.2	0.5894	0.187	0.7686	0.6192	0.854	0.8281	0.7189	0.7341	rs10769204
11	46686260	46686260	G	A	intronic	ATG13	.	.	.	11p11.2	0.5885	0.1866	0.7673	0.6192	0.8481	0.8274	0.7183	0.7347	rs10838610
11	46711854	46711854	A	G	intronic	ARHGAP1	.	.	.	11p11.2	0.2692	0.582	0.1029	0.1733	0.1059	0.1287	0.1563	0.1433	rs7926389
11	65378028	65378028	C	T	intronic	MAP3K11	.	.	.	11q13.1	0.2539	0.1808	0.2172	0.2867	0.1148	0.2348	0.3154	0.2832	rs7122657
11	65380248	65380248	T	C	intronic	MAP3K11	.	.	.	11q13.1	0.3178	0.4015	0.238	0.2848	0.116	0.2351	0.3169	0.2933	rs1784223
11	65382564	65382564	T	C	upstream	MAP3K11	dist=844	.	.	11q13.1	0.3004	0.3396	0.2362	0.2848	0.1165	0.2352	0.317	0.2935	rs1787034
11	65386206	65386206	C	G	exonic	PCNX3	.	nonsynonymous SNV	PCNX3:NM_032223:exon6:c.C1373G:p.S458C	11q13.1	0.3007	0.3426	0.2375	0.2848	0.1121	0.2344	0.3164	0.2932	rs1193851
11	65392695	65392695	C	T	exonic	PCNX3	.	synonymous SNV	PCNX3:NM_032223:exon17:c.C2973T:p.L991L	11q13.1	0.2978	0.3344	0.238	0.2833	0.1135	0.2341	0.3152	0.2935	rs1205259
11	65405699	65405699	C	T	intronic	SIPA1	.	.	.	11q13.1	0.269	0.1416	0.2344	0.2953	0.2832	0.2647	0.3407	0.3227	rs4930156
11	65406179	65406179	C	A	intronic	SIPA1	.	.	.	11q13.1	0.2435	0.085	0.2285	0.2914	0.1185	0.2641	0.3401	0.3142	rs7944860
11	65406393	65406393	C	T	intronic	SIPA1	.	.	.	11q13.1	0.2687	0.1407	0.2362	0.2967	0.2885	0.2653	0.3398	0.3217	rs2509948
11	65412035	65412035	G	A	intronic	SIPA1	.	.	.	11q13.1	0.2702	0.144	0.2344	0.2947	0.2891	0.2644	0.341	0.322	rs2448490
11	65420760	65420760	C	G	downstream	RELA	dist=307	.	.	11q13.1	0.2532	0.0868	0.2297	0.2967	0.2917	0.2668	0.339	0.3186	rs10896027
11	65428178	65428178	C	T	intronic	RELA	.	.	.	11q13.1	0.2347	0.0748	0.2231	0.2881	0.0333	0.2669	0.3367	0.3108	rs11227248
11	65437472	65437472	C	T	intergenic	RELA;KAT5	dist=7029;dist=42001	.	.	11q13.1	0.2377	0.076	0.2236	0.2939	0.0334	0.2783	0.3412	0.3122	rs11227249
11	65438345	65438345	C	T	intergenic	RELA;KAT5	dist=7902;dist=41128	.	.	11q13.1	0.249	0.0865	0.2333	0.2914	0.1233	0.2804	0.3458	0.3201	rs11227250
11	65457575	65457575	T	G	intergenic	RELA;KAT5	dist=27132;dist=21898	.	.	11q13.1	0.3519	0.2876	0.3442	0.3731	0.1326	0.4662	0.3899	0.4034	rs55775277
11	65462843	65462843	C	G	intergenic	RELA;KAT5	dist=32400;dist=16630	.	.	11q13.1	0.2928	0.2316	0.244	0.3079	0.1204	0.2837	0.3486	0.3368	rs11227261
11	65463447	65463447	T	G	intergenic	RELA;KAT5	dist=33004;dist=16026	.	.	11q13.1	0.2549	0.1192	0.2362	0.298	0.1211	0.2787	0.3392	0.3157	rs4930304
11	65476636	65476636	TTTC	-	.	.	.	.	.	.	.	.	.	.	.	.	.	.	.
11	65477954	65477954	G	A	intergenic	RELA;KAT5	dist=47511;dist=1519	.	.	11q13.1	0.2886	0.2355	0.2422	0.3046	0.1185	0.2788	0.3398	0.3299	rs34007146
11	65485218	65485218	G	A	UTR3	RNASEH2C	NM_032193:c.*2036C>T	.	.	11q13.1	0.2929	0.2514	0.247	0.3113	0.1198	0.2785	0.3392	0.3269	rs3372
11	124602074	124602074	C	T	intergenic	SPA17;NRGN	dist=37387;dist=7755	.	.	11q24.2	0.4661	0.2437	0.6435	0.4735	0.396	0.5613	0.5638	0.5727	rs585454
11	124612159	124612159	G	A	intronic	NRGN	.	.	.	11q24.2	0.3278	0.537	0.1208	0.3067	0.2264	0.2127	0.2622	0.2327	rs12278912
11	124612591	124612591	C	G	intronic	NRGN	.	.	.	11q24.2	0.3489	0.6099	0.1337	0.3212	0.2188	0.2119	0.2634	0.2342	rs7113041
11	124612710	124612710	T	A	intronic	NRGN	.	.	.	11q24.2	0.3488	0.6094	0.1337	0.3212	0.22	0.2127	0.2633	0.2352	rs12287365
11	124612828	124612828	A	C	intronic	NRGN	.	.	.	11q24.2	0.346	0.6055	0.134	0.3179	0.2181	0.2122	0.2612	0.2331	rs12293621
11	124612833	124612833	A	G	intronic	NRGN	.	.	.	11q24.2	0.3463	0.6057	0.1337	0.3179	0.2188	0.2122	0.2613	0.2331	rs12293624
11	124613957	124613957	G	A	intronic	NRGN	.	.	.	11q24.2	0.4299	0.7042	0.1742	0.4073	0.2885	0.3213	0.3339	0.309	rs55661361
11	124619407	124619407	C	T	intronic	VSIG2	.	.	.	11q24.2	0.3712	0.7086	0.1499	0.3709	0.1477	0.2786	0.2412	0.2515	rs11604175
11	124620147	124620147	G	T	intronic	VSIG2	.	.	.	11q24.2	0.3702	0.7036	0.1507	0.3709	0.1487	0.2784	0.2415	0.2525	rs11219769
11	124623492	124623492	T	C	UTR3	ESAM	NM_138961:c.*50A>G	.	.	11q24.2	0.3573	0.7224	0.1396	0.3046	0.2351	0.2295	0.2095	0.2311	rs12541
11	124624854	124624854	T	C	intronic	ESAM	.	.	.	11q24.2	0.3661	0.7343	0.1543	0.3179	0.2447	0.2183	0.221	0.2336	rs6590090
11	124633640	124633640	A	G	ncRNA_intronic	LOC101929340	.	.	.	11q24.2	0.3289	0.7078	0.1268	0.2417	0.1599	0.1644	0.1866	0.2041	rs1940171
11	124635035	124635035	T	C	ncRNA_exonic	LOC101929340	.	.	.	11q24.2	0.5082	0.8606	0.3186	0.447	0.5198	0.3225	0.3665	0.3671	rs3802902
11	124635144	124635144	T	C	ncRNA_exonic	LOC101929340	.	.	.	11q24.2	0.3346	0.7168	0.1232	0.245	0.2364	0.1621	0.1858	0.2045	rs3802901
11	124640271	124640271	T	C	intronic	MSANTD2	.	.	.	11q24.2	0.2934	0.584	0.111	0.2433	0.2339	0.1542	0.1792	0.1942	rs12283429
11	124640669	124640669	T	C	intronic	MSANTD2	.	.	.	11q24.2	0.2813	0.5885	0.1038	0.2308	0.2282	0.1098	0.1665	0.169	rs6590093
11	124642600	124642600	A	T	intronic	MSANTD2	.	.	.	11q24.2	0.3317	0.7087	0.1253	0.245	0.236	0.1603	0.1845	0.1991	rs7112807
11	124643836	124643836	C	T	intronic	MSANTD2	.	.	.	11q24.2	0.329	0.6968	0.1232	0.245	0.2348	0.1614	0.1856	0.2057	rs6590094
11	124643939	124643939	A	C	intronic	MSANTD2	.	.	.	11q24.2	0.3001	0.5956	0.116	0.245	0.2363	0.162	0.1856	0.2008	rs6590095
11	124644227	124644227	-	GTCAT	intronic	MSANTD2	.	.	.	11q24.2	0.3238	0.6882	0.1187	0.245	0.2269	0.162	0.1837	0.2045	rs11281892
11	124646163	124646163	A	C	intronic	MSANTD2	.	.	.	11q24.2	0.336	0.7203	0.1232	0.245	0.2413	0.1617	0.1855	0.2077	rs7126463
11	124650484	124650484	G	A	intronic	MSANTD2	.	.	.	11q24.2	0.3322	0.7082	0.122	0.2517	0.2351	0.1608	0.1854	0.2055	rs7124686
11	124651575	124651575	T	G	intronic	MSANTD2	.	.	.	11q24.2	0.2997	0.6187	0.1143	0.25	0.2277	0.1516	0.1788	0.194	rs11607639
11	124652066	124652066	A	G	intronic	MSANTD2	.	.	.	11q24.2	0.3084	0.6264	0.116	0.2517	0.2333	0.161	0.1849	0.1998	rs11601322
11	124653926	124653926	G	C	intronic	MSANTD2	.	.	.	11q24.2	0.3293	0.6948	0.1301	0.2517	0.2035	0.1575	0.1912	0.2025	rs10466604
11	133808038	133808038	C	G	intronic	IGSF9B	.	.	.	11q25	0.1737	0.0332	0.1313	0.1133	0.0641	0.3276	0.2301	0.2505	rs73034263
11	133822133	133822133	G	A	intronic	IGSF9B	.	.	.	11q25	0.1581	0.0326	0.1328	0.1291	0.0401	0.2722	0.2146	0.2327	rs73034295
11	133822569	133822569	A	G	intronic	IGSF9B	.	.	.	11q25	0.161	0.0321	0.1352	0.1325	0.0408	0.2773	0.219	0.2372	rs75059851
11	133827733	133827733	A	C	intergenic	IGSF9B;LOC100128239	dist=1084;dist=74434	.	.	11q25	0.1637	0.0327	0.1348	0.1225	0.0389	0.2829	0.2231	0.2434	rs3802924
11	133828187	133828187	G	A	intergenic	IGSF9B;LOC100128239	dist=1538;dist=73980	.	.	11q25	0.1814	0.0916	0.14	0.1291	0.0395	0.2829	0.2244	0.2459	rs73036062
11	133828758	133828758	G	A	intergenic	IGSF9B;LOC100128239	dist=2109;dist=73409	.	.	11q25	0.1812	0.0903	0.1411	0.1291	0.0395	0.2828	0.2248	0.2464	rs73036063
11	133829442	133829442	G	A	intergenic	IGSF9B;LOC100128239	dist=2793;dist=72725	.	.	11q25	0.1828	0.0962	0.1415	0.1291	0.0395	0.2818	0.2247	0.2475	rs73036064
11	133829644	133829644	C	G	intergenic	IGSF9B;LOC100128239	dist=2995;dist=72523	.	.	11q25	0.1637	0.0327	0.1337	0.1192	0.0358	0.2819	0.2237	0.2424	rs3758927
11	133830067	133830067	G	T	intergenic	IGSF9B;LOC100128239	dist=3418;dist=72100	.	.	11q25	0.1805	0.0902	0.1391	0.1291	0.0396	0.2814	0.2239	0.2459	rs73036065
11	133838221	133838221	C	T	intergenic	IGSF9B;LOC100128239	dist=11572;dist=63946	.	.	11q25	0.1718	0.0398	0.1337	0.1225	0.0382	0.2911	0.2331	0.252	rs2000852
11	133838417	133838417	A	G	intergenic	IGSF9B;LOC100128239	dist=11768;dist=63750	.	.	11q25	0.1848	0.0852	0.1352	0.1225	0.0382	0.2914	0.2335	0.2536	rs2000853
11	133838808	133838808	T	C	intergenic	IGSF9B;LOC100128239	dist=12159;dist=63359	.	.	11q25	0.187	0.0924	0.1364	0.1225	0.0383	0.2914	0.2331	0.2592	rs7122746
11	133838837	133838837	G	C	intergenic	IGSF9B;LOC100128239	dist=12188;dist=63330	.	.	11q25	0.1804	0.0697	0.1348	0.1225	0.0383	0.2914	0.2331	0.2566	rs7106806
11	133838905	133838905	C	T	intergenic	IGSF9B;LOC100128239	dist=12256;dist=63262	.	.	11q25	0.1738	0.0467	0.1348	0.1233	0.0377	0.2914	0.2332	0.2531	rs7106715
11	133839560	133839560	G	A	intergenic	IGSF9B;LOC100128239	dist=12911;dist=62607	.	.	11q25	0.1804	0.0696	0.1348	0.1225	0.0382	0.2915	0.2334	0.2556	rs11223646
11	133839588	133839588	G	A	intergenic	IGSF9B;LOC100128239	dist=12939;dist=62579	.	.	11q25	0.1808	0.07	0.1352	0.1225	0.0383	0.2917	0.2336	0.2546	rs11223647
11	133839857	133839857	T	C	intergenic	IGSF9B;LOC100128239	dist=13208;dist=62310	.	.	11q25	0.1872	0.0925	0.136	0.1225	0.0382	0.2914	0.2336	0.2597	rs7127156
11	133840156	133840156	C	T	intergenic	IGSF9B;LOC100128239	dist=13507;dist=62011	.	.	11q25	0.1736	0.0462	0.1348	0.1225	0.0377	0.2914	0.2329	0.2551	rs73036081
11	133840471	133840471	T	C	intergenic	IGSF9B;LOC100128239	dist=13822;dist=61696	.	.	11q25	0.1735	0.0465	0.1328	0.1225	0.0383	0.2914	0.2325	0.2556	rs11223649
11	133840647	133840647	A	G	intergenic	IGSF9B;LOC100128239	dist=13998;dist=61520	.	.	11q25	0.1733	0.0461	0.1348	0.1225	0.0382	0.2915	0.2325	0.2536	rs11223650
11	133840793	133840793	C	T	intergenic	IGSF9B;LOC100128239	dist=14144;dist=61374	.	.	11q25	0.1738	0.0466	0.1352	0.1225	0.0376	0.2915	0.233	0.2551	rs55747998
11	133840830	133840830	A	C	intergenic	IGSF9B;LOC100128239	dist=14181;dist=61337	.	.	11q25	0.1736	0.0463	0.1348	0.1225	0.0376	0.2909	0.233	0.2551	rs56241440
11	133841034	133841034	C	T	intergenic	IGSF9B;LOC100128239	dist=14385;dist=61133	.	.	11q25	0.1738	0.0461	0.1348	0.1225	0.0377	0.292	0.2332	0.2546	rs11223651
11	133841207	133841207	A	G	intergenic	IGSF9B;LOC100128239	dist=14558;dist=60960	.	.	11q25	0.1714	0.0398	0.1337	0.1225	0.0377	0.2913	0.2323	0.2536	rs11223652
11	133841579	133841579	C	T	intergenic	IGSF9B;LOC100128239	dist=14930;dist=60588	.	.	11q25	0.1738	0.0464	0.1348	0.1225	0.0376	0.2912	0.2333	0.2546	rs11223654
11	133841782	133841782	C	T	intergenic	IGSF9B;LOC100128239	dist=15133;dist=60385	.	.	11q25	0.1736	0.046	0.1348	0.1225	0.0376	0.2914	0.2331	0.2541	rs73036086
11	133842361	133842361	G	A	intergenic	IGSF9B;LOC100128239	dist=15712;dist=59806	.	.	11q25	0.1718	0.04	0.1337	0.1225	0.0376	0.2915	0.2331	0.252	rs73036087
11	133842707	133842707	G	A	intergenic	IGSF9B;LOC100128239	dist=16058;dist=59460	.	.	11q25	0.1723	0.0412	0.1352	0.1225	0.0376	0.2914	0.2331	0.2546	rs11223655
11	133842973	133842973	T	A	intergenic	IGSF9B;LOC100128239	dist=16324;dist=59194	.	.	11q25	0.1736	0.0461	0.134	0.1225	0.0377	0.2911	0.233	0.2551	rs11223656
11	133843216	133843216	G	A	intergenic	IGSF9B;LOC100128239	dist=16567;dist=58951	.	.	11q25	0.1723	0.041	0.1352	0.1233	0.0376	0.2915	0.2333	0.2541	rs11223658
11	133844708	133844708	G	A	intergenic	IGSF9B;LOC100128239	dist=18059;dist=57459	.	.	11q25	0.1715	0.0398	0.1328	0.1225	0.0376	0.2914	0.2327	0.2536	rs11223659
11	133851412	133851412	G	T	intergenic	IGSF9B;LOC100128239	dist=24763;dist=50755	.	.	11q25	0.1714	0.0393	0.1337	0.1291	0.0376	0.2914	0.2326	0.2495	rs11223661
11	133853008	133853008	C	T	intergenic	IGSF9B;LOC100128239	dist=26359;dist=49159	.	.	11q25	0.1693	0.0357	0.1277	0.1258	0.0314	0.2928	0.2313	0.248	rs4936216
11	134296641	134296641	A	G	intergenic	B3GAT1;LOC283177	dist=14829;dist=9735	.	.	11q25	0.5056	0.367	0.6372	0.5596	0.7327	0.5868	0.5297	0.5745	rs733856
11	134297110	134297110	A	G	intergenic	B3GAT1;LOC283177	dist=15298;dist=9266	.	.	11q25	0.5056	0.3646	0.6376	0.5596	0.7323	0.5879	0.5309	0.5757	rs4937884
11	134297345	134297345	A	G	intergenic	B3GAT1;LOC283177	dist=15533;dist=9031	.	.	11q25	0.4732	0.2865	0.6256	0.5497	0.5948	0.5853	0.5265	0.5634	rs10750561
12	103354394	103354394	A	G	downstream	ASCL1	dist=100	.	.	12q23.2	0.0608	0.0139	0.0561	0.0828	0.1063	0.0439	0.0872	0.0592	rs17450122
12	103369710	103369710	-	CCAGTACTA	intergenic	ASCL1;LOC101929058	dist=15416;dist=175910	.	.	12q23.2	0.0697	0.0187	0.0704	0.106	0.0989	0.0481	0.1007	0.0652	rs145692607
12	103377279	103377279	A	-	intergenic	ASCL1;LOC101929058	dist=22985;dist=168341	.	.	12q23.2	.	.	.	.	.	.	.	.	.
12	103380195	103380195	-	A	intergenic	ASCL1;LOC101929058	dist=25901;dist=165425	.	.	12q23.2	0.0833	0.0669	0.069	0.106	0.0978	0.0459	0.1015	0.0643	rs35761037
12	103380562	103380562	C	T	intergenic	ASCL1;LOC101929058	dist=26268;dist=165058	.	.	12q23.2	0.0839	0.0666	0.0707	0.106	0.098	0.0481	0.102	0.0638	rs35251637
12	110549784	110549784	C	T	intergenic	C12orf76;IFT81	dist=44284;dist=12356	.	.	12q24.11	0.4015	0.5876	0.3914	0.298	0.0056	0.3721	0.3493	0.3469	rs12300631
12	110554818	110554818	A	G	intergenic	C12orf76;IFT81	dist=49318;dist=7322	.	.	12q24.11	0.4898	0.7421	0.4629	0.3333	0.1042	0.433	0.408	0.405	rs67917264
12	110571845	110571845	A	G	intronic	IFT81	.	.	.	12q24.11	0.4908	0.7424	0.4603	0.3113	0.1049	0.4375	0.4092	0.4041	rs11065129
12	110587637	110587637	G	A	intronic	IFT81	.	.	.	12q24.11	0.4894	0.7421	0.4606	0.3113	0.1063	0.4336	0.4079	0.4047	rs7309141
12	110602275	110602275	A	T	intronic	IFT81	.	.	.	12q24.11	0.4916	0.7425	0.4618	0.3113	0.1053	0.4393	0.4104	0.4083	rs7975364
12	110625149	110625149	G	A	intronic	IFT81	.	.	.	12q24.11	0.4773	0.7371	0.4366	0.3046	0.0888	0.4328	0.3897	0.394	rs7952823
12	110629266	110629266	A	G	intronic	IFT81	.	.	.	12q24.11	0.4782	0.7387	0.4368	0.3033	0.0888	0.4327	0.3906	0.3939	rs12296821
12	110629492	110629492	T	C	intronic	IFT81	.	.	.	12q24.11	0.4121	0.5966	0.3983	0.2733	0.0056	0.3971	0.3591	0.3615	rs7296679
12	110690569	110690569	T	A	intergenic	IFT81;ATP2A2	dist=33969;dist=28463	.	.	12q24.11	0.4119	0.5984	0.3957	0.2748	0.0056	0.4058	0.3563	0.3555	rs3026427
12	110697448	110697448	T	G	intergenic	IFT81;ATP2A2	dist=40848;dist=21584	.	.	12q24.11	0.4139	0.6001	0.4005	0.2748	0.0056	0.3949	0.3616	0.3585	rs10774599
12	110705800	110705800	A	G	intergenic	IFT81;ATP2A2	dist=49200;dist=13232	.	.	12q24.11	0.3871	0.5148	0.3914	0.2748	0.0068	0.3871	0.3588	0.3488	rs1986123
12	110723203	110723203	T	C	intronic	ATP2A2	.	.	.	12q24.11	0.4141	0.6035	0.401	0.2748	0.0074	0.3943	0.3599	0.3582	rs3026445
12	110747419	110747419	G	A	intronic	ATP2A2	.	.	.	12q24.11	0.4094	0.5987	0.3947	0.2767	0.0142	0.387	0.3549	0.3461	rs4630352
12	110752141	110752141	-	A	intronic	ATP2A2	.	.	.	12q24.11	0.5211	0.7077	0.4525	0.3482	0.1377	0.3764	0.4554	0.4363	rs556999213
12	110766166	110766166	C	A	intronic	ATP2A2	.	.	.	12q24.11	0.4096	0.601	0.3995	0.2785	0.0056	0.3873	0.354	0.3512	rs11065628
12	110798562	110798562	A	T	intergenic	ATP2A2;ANAPC7	dist=9665;dist=12143	.	.	12q24.11	0.4741	0.7298	0.4296	0.302	0.09	0.428	0.389	0.3849	rs73206861
12	110815922	110815922	A	G	intronic	ANAPC7	.	.	.	12q24.11	0.4782	0.7388	0.4308	0.3146	0.0901	0.4344	0.3901	0.3955	rs28609096
12	110828058	110828058	A	T	intronic	ANAPC7	.	.	.	12q24.11	0.4581	0.665	0.4291	0.3113	0.0901	0.4368	0.3906	0.3996	rs28626965
12	110832027	110832027	A	G	intronic	ANAPC7	.	.	.	12q24.11	0.4788	0.7383	0.4351	0.3154	0.0904	0.4356	0.39	0.3973	rs34840178
12	110843797	110843797	T	G	intergenic	ANAPC7;ARPC3	dist=2262;dist=28898	.	.	12q24.11	0.4571	0.6655	0.4282	0.3146	0.0903	0.4335	0.3896	0.3967	rs28764794
12	110857694	110857694	A	G	intergenic	ANAPC7;ARPC3	dist=16159;dist=15001	.	.	12q24.11	0.4435	0.6647	0.4284	0.3079	0.0902	0.4178	0.367	0.3824	rs7976889
12	110879831	110879831	T	C	intronic	ARPC3	.	.	.	12q24.11	0.4684	0.7501	0.4369	0.3142	0.0851	0.4192	0.3663	0.3847	rs10774601
12	110888857	110888857	C	T	upstream	ARPC3	dist=641	.	.	12q24.11	0.4683	0.7489	0.4378	0.3079	0.091	0.417	0.3679	0.3843	rs3759384
12	110894557	110894557	G	A	intronic	GPN3	.	.	.	12q24.11	0.5528	0.3246	0.5727	0.69	0.9108	0.5816	0.6335	0.6111	rs11065647
12	110907573	110907573	C	G	intronic	FAM216A	.	.	.	12q24.11	0.5318	0.2506	0.5621	0.6867	0.9095	0.5834	0.6326	0.613	rs1968048
12	110919894	110919894	-	C	intronic	FAM216A	.	.	.	12q24.11	0.5373	0.3228	0.553	0.6724	0.9066	0.5611	0.6111	0.6019	rs60804125
12	110929261	110929261	C	T	downstream	VPS29	dist=67	.	.	12q24.11	0.5535	0.3248	0.5682	0.6879	0.9093	0.5846	0.6333	0.6163	rs4766492
12	110950376	110950376	T	C	intronic	RAD9B	.	.	.	12q24.11	0.5335	0.2544	0.5632	0.6887	0.9088	0.5854	0.6331	0.6133	rs4766497
12	110993791	110993791	G	A	intronic	PPTC7	.	.	.	12q24.11	0.5665	0.3246	0.5883	0.74	0.9085	0.6186	0.649	0.6276	rs4766500
12	111026784	111026784	C	T	intergenic	PPTC7;TCTN1	dist=5720;dist=25048	.	.	12q24.11	0.5456	0.2555	0.5825	0.7351	0.9097	0.6182	0.6479	0.6237	rs1265744
12	111062852	111062852	C	T	intronic	TCTN1	.	.	.	12q24.11	0.4533	0.7439	0.4189	0.2649	0.0902	0.3815	0.3509	0.3763	rs1502337
12	111116655	111116655	T	C	intronic	HVCN1	.	.	.	12q24.11	0.4349	0.6736	0.4043	0.2633	0.084	0.3911	0.3532	0.374	rs2339524
12	111155947	111155947	C	T	intergenic	HVCN1;PPP1CC	dist=28330;dist=1666	.	.	12q24.11	0.4279	0.6484	0.4029	0.2682	0.081	0.3845	0.3552	0.3765	rs10774603
12	111164237	111164237	T	C	intronic	PPP1CC	.	.	.	12q24.11	0.4285	0.6483	0.4045	0.2682	0.0818	0.3873	0.3555	0.3755	rs7960552
12	111164790	111164790	G	T	intronic	PPP1CC	.	.	.	12q24.11	0.4283	0.6483	0.4045	0.2718	0.0817	0.3848	0.3556	0.3768	rs11833225
12	111172256	111172256	A	C	intronic	PPP1CC	.	.	.	12q24.11	0.428	0.6479	0.406	0.2682	0.0822	0.3868	0.355	0.3763	rs12305489
12	111173522	111173522	A	G	intronic	PPP1CC	.	.	.	12q24.11	0.4272	0.6479	0.4043	0.27	0.0817	0.3836	0.3546	0.3765	rs472007
12	111184850	111184850	T	C	intergenic	PPP1CC;CCDC63	dist=4067;dist=99914	.	.	12q24.11	0.4285	0.6544	0.4075	0.2567	0.0798	0.3832	0.3547	0.3702	rs61942639
12	111187033	111187033	A	G	intergenic	PPP1CC;CCDC63	dist=6250;dist=97731	.	.	12q24.11	0.4759	0.7597	0.43	0.2872	0.0882	0.3999	0.3749	0.3977	rs10047617
12	111212762	111212762	T	A	intergenic	PPP1CC;CCDC63	dist=31979;dist=72002	.	.	12q24.11	0.435	0.6524	0.4197	0.2748	0.0728	0.3905	0.3656	0.3834	rs11065719
14	30000661	30000661	A	T	intergenic	LINC01551;PRKD1	dist=736661;dist=45025	.	.	14q12	0.8156	0.923	0.7596	0.904	0.9568	0.755	0.7549	0.7888	rs1191549
14	30001032	30001032	A	T	intergenic	LINC01551;PRKD1	dist=737032;dist=44654	.	.	14q12	0.8419	0.9286	0.8437	0.9139	0.9994	0.7801	0.7876	0.8391	rs1191547
14	30001675	30001675	T	C	intergenic	LINC01551;PRKD1	dist=737675;dist=44011	.	.	14q12	0.8418	0.929	0.8437	0.9139	0.9994	0.7798	0.7871	0.8381	rs974074
14	30002216	30002216	T	C	intergenic	LINC01551;PRKD1	dist=738216;dist=43470	.	.	14q12	0.8417	0.9288	0.8437	0.9139	0.9994	0.7795	0.787	0.8388	rs1191546
14	30008695	30008695	C	T	intergenic	LINC01551;PRKD1	dist=744695;dist=36991	.	.	14q12	0.1535	0.0581	0.1511	0.0828	0.0006	0.2201	0.2113	0.1592	rs61979156
14	30010202	30010202	G	C	intergenic	LINC01551;PRKD1	dist=746202;dist=35484	.	.	14q12	0.1537	0.0578	0.1527	0.0828	0.0006	0.2201	0.2116	0.1605	rs1958123
14	30015127	30015127	C	G	intergenic	LINC01551;PRKD1	dist=751127;dist=30559	.	.	14q12	0.1563	0.0439	0.1543	0.0894	0.0006	0.2251	0.2232	0.1674	rs2224588
14	30016562	30016562	T	G	intergenic	LINC01551;PRKD1	dist=752562;dist=29124	.	.	14q12	0.1554	0.0437	0.1539	0.0927	0.0006	0.2239	0.222	0.1697	rs61979157
14	30017039	30017039	T	C	intergenic	LINC01551;PRKD1	dist=753039;dist=28647	.	.	14q12	0.152	0.043	0.1476	0.0927	0.0006	0.2095	0.2205	0.1596	rs17571951
14	30017695	30017695	C	T	intergenic	LINC01551;PRKD1	dist=753695;dist=27991	.	.	14q12	0.1583	0.0512	0.1547	0.0894	0.0006	0.2243	0.2232	0.1708	rs17571979
14	99700080	99700080	C	T	intronic	BCL11B	.	.	.	14q32.2	0.3035	0.1173	0.3079	0.3874	0.0339	0.3615	0.4226	0.3534	rs4082793
14	99703968	99703968	C	T	intronic	BCL11B	.	.	.	14q32.2	0.3243	0.1864	0.2638	0.3874	0.0204	0.3647	0.4285	0.3528	rs10129264
14	99704427	99704427	A	G	intronic	BCL11B	.	.	.	14q32.2	0.3242	0.1871	0.2638	0.3874	0.021	0.3644	0.4285	0.3504	rs10129582
14	99704452	99704452	G	A	intronic	BCL11B	.	.	.	14q32.2	0.3235	0.1869	0.2632	0.3874	0.0204	0.365	0.4271	0.3495	rs10129812
14	99705331	99705331	T	C	intronic	BCL11B	.	.	.	14q32.2	0.3346	0.2229	0.2715	0.3907	0.021	0.365	0.4281	0.3514	rs3933088
14	99706474	99706474	G	A	intronic	BCL11B	.	.	.	14q32.2	0.3446	0.2578	0.2691	0.3874	0.0204	0.3648	0.4283	0.3551	rs10136429
14	99707933	99707933	C	T	intronic	BCL11B	.	.	.	14q32.2	0.3464	0.2115	0.2733	0.3907	0.0228	0.3943	0.4504	0.3755	rs3916222
14	99709702	99709702	A	C	intronic	BCL11B	.	.	.	14q32.2	0.4436	0.3654	0.3373	0.4404	0.1689	0.4914	0.5121	0.4651	rs941520
14	99710843	99710843	C	T	intronic	BCL11B	.	.	.	14q32.2	0.558	0.6377	0.6663	0.5596	0.8298	0.5089	0.489	0.5377	rs1152790
14	99711331	99711331	G	A	intronic	BCL11B	.	.	.	14q32.2	0.5585	0.6384	0.6683	0.5596	0.8317	0.5089	0.4892	0.5391	rs1152792
14	99712794	99712794	C	T	intronic	BCL11B	.	.	.	14q32.2	0.3046	0.0707	0.2536	0.3411	0.0358	0.3978	0.4461	0.3671	rs12895055
14	99712945	99712945	A	G	intronic	BCL11B	.	.	.	14q32.2	0.3487	0.2112	0.2697	0.3833	0.0358	0.4054	0.451	0.3819	rs11624408
14	99714757	99714757	G	A	intronic	BCL11B	.	.	.	14q32.2	0.5589	0.6454	0.6691	0.5567	0.8269	0.5026	0.4879	0.5367	rs1152795
14	99715924	99715924	T	G	intronic	BCL11B	.	.	.	14q32.2	0.4146	0.2884	0.3282	0.4404	0.0346	0.4974	0.512	0.4541	rs12893398
14	99716908	99716908	T	C	intronic	BCL11B	.	.	.	14q32.2	0.426	0.3341	0.3305	0.4404	0.034	0.4917	0.5097	0.4569	rs7141044
14	99718105	99718105	T	C	intronic	BCL11B	.	.	.	14q32.2	0.4162	0.3004	0.3313	0.44	0.0347	0.4908	0.5094	0.4509	rs7151737
14	104196607	104196607	G	A	intronic	ZFYVE21	.	.	.	14q32.33	0.4414	0.5302	0.364	0.2967	0.3579	0.4559	0.4054	0.3969	rs12433109
14	104198251	104198251	T	C	intronic	ZFYVE21	.	.	.	14q32.33	0.4601	0.5652	0.3652	0.3013	0.3778	0.4708	0.4171	0.4115	rs3742365
14	104199356	104199356	C	T	UTR3	ZFYVE21	NM_024071:c.*1C>T;NM_001198953:c.*1C>T	.	.	14q32.33	0.4311	0.5037	0.3541	0.2881	0.362	0.4505	0.4014	0.3943	rs2295146
14	104202304	104202304	G	A	intronic	PPP1R13B	.	.	.	14q32.33	0.4629	0.5639	0.5108	0.3046	0.3638	0.4622	0.4187	0.4121	rs2295145
14	104203938	104203938	G	A	intronic	PPP1R13B	.	.	.	14q32.33	0.4591	0.556	0.3744	0.2947	0.3586	0.4696	0.4222	0.4138	rs8004408
14	104211136	104211136	G	A	intronic	PPP1R13B	.	.	.	14q32.33	0.4175	0.4303	0.364	0.2881	0.3397	0.461	0.4149	0.401	rs7156697
14	104211180	104211180	G	A	intronic	PPP1R13B	.	.	.	14q32.33	0.4175	0.4297	0.3648	0.2881	0.3383	0.4621	0.4153	0.4002	rs7156834
14	104211529	104211529	T	G	intronic	PPP1R13B	.	.	.	14q32.33	0.4515	0.5412	0.3699	0.2933	0.3578	0.4613	0.4176	0.41	rs2024667
14	104212949	104212949	T	C	intronic	PPP1R13B	.	.	.	14q32.33	0.4576	0.561	0.3747	0.2947	0.3555	0.4611	0.4186	0.411	rs2295141
14	104213960	104213960	C	T	intronic	PPP1R13B	.	.	.	14q32.33	0.4534	0.547	0.3744	0.2947	0.3565	0.461	0.4182	0.4074	rs1997913
14	104215985	104215985	C	T	intronic	PPP1R13B	.	.	.	14q32.33	0.4576	0.5616	0.3747	0.2947	0.3581	0.4608	0.4183	0.4092	rs3818085
14	104216513	104216513	T	A	intronic	PPP1R13B	.	.	.	14q32.33	0.4578	0.5615	0.3756	0.2947	0.356	0.4607	0.4186	0.4112	rs1535098
14	104216536	104216536	-	G	intronic	PPP1R13B	.	.	.	14q32.33	0.4569	0.561	0.3744	0.2947	0.3538	0.4605	0.4174	0.4104	rs5811117
14	104216649	104216649	C	T	intronic	PPP1R13B	.	.	.	14q32.33	0.4575	0.5608	0.3747	0.2947	0.3577	0.4608	0.4184	0.4104	rs1535097
14	104216951	104216951	T	C	intronic	PPP1R13B	.	.	.	14q32.33	0.458	0.5615	0.3744	0.2967	0.3577	0.4624	0.4187	0.4088	rs8009116
14	104217219	104217219	G	A	intronic	PPP1R13B	.	.	.	14q32.33	0.4576	0.5616	0.3744	0.2947	0.3562	0.4607	0.4183	0.4093	rs11160758
14	104218135	104218135	A	G	intronic	PPP1R13B	.	.	.	14q32.33	0.4579	0.5612	0.3747	0.29	0.3583	0.4613	0.4189	0.409	rs11628240
14	104220295	104220295	G	A	intronic	PPP1R13B	.	.	.	14q32.33	0.458	0.562	0.3747	0.2947	0.3557	0.4613	0.419	0.4104	rs11847468
14	104221085	104221085	C	G	intronic	PPP1R13B	.	.	.	14q32.33	0.4583	0.5619	0.3756	0.2933	0.3605	0.4585	0.4194	0.407	rs67768834
14	104222678	104222678	C	T	intronic	PPP1R13B	.	.	.	14q32.33	0.4183	0.4316	0.3636	0.2867	0.3389	0.461	0.4159	0.4029	rs7149024
14	104223212	104223212	G	C	intronic	PPP1R13B	.	.	.	14q32.33	0.457	0.561	0.3738	0.2967	0.3567	0.4614	0.417	0.4044	rs12891589
14	104228546	104228546	A	G	intronic	PPP1R13B	.	.	.	14q32.33	0.4665	0.5931	0.3771	0.2947	0.356	0.461	0.4181	0.4114	rs6575997
14	104229230	104229230	G	C	intronic	PPP1R13B	.	.	.	14q32.33	0.4505	0.5243	0.3816	0.3377	0.347	0.4619	0.4243	0.4185	rs4906365
14	104231542	104231542	C	T	intronic	PPP1R13B	.	.	.	14q32.33	0.4573	0.5619	0.375	0.2914	0.3581	0.461	0.4172	0.4117	rs11160759
14	104233014	104233014	A	G	intronic	PPP1R13B	.	.	.	14q32.33	0.4576	0.5628	0.3732	0.2914	0.3583	0.4613	0.4177	0.4068	rs12588489
14	104233618	104233618	T	A	intronic	PPP1R13B	.	.	.	14q32.33	0.4138	0.4268	0.3565	0.2848	0.3312	0.4595	0.4112	0.3973	rs12879612
14	104233627	104233627	G	C	intronic	PPP1R13B	.	.	.	14q32.33	0.4548	0.5607	0.372	0.2914	0.3514	0.4604	0.4143	0.4057	rs12878682
14	104233725	104233725	G	A	intronic	PPP1R13B	.	.	.	14q32.33	0.455	0.5515	0.3708	0.2914	0.3593	0.4616	0.4186	0.4082	rs12878868
14	104234357	104234357	G	A	intronic	PPP1R13B	.	.	.	14q32.33	0.4576	0.5622	0.3717	0.2867	0.3606	0.4611	0.4177	0.4076	rs11626377
14	104234455	104234455	-	T	intronic	PPP1R13B	.	.	.	14q32.33	0.4979	0.6621	0.3739	0.3235	0.4909	0.4213	0.4145	0.4255	rs34489666
14	104235090	104235090	G	T	intronic	PPP1R13B	.	.	.	14q32.33	0.4577	0.5623	0.3741	0.2933	0.356	0.4624	0.4178	0.41	rs7152148
14	104239697	104239697	G	A	intronic	PPP1R13B	.	.	.	14q32.33	0.4571	0.562	0.3723	0.2914	0.3537	0.4613	0.4174	0.4092	rs876002
14	104240998	104240998	T	C	intronic	PPP1R13B	.	.	.	14q32.33	0.4575	0.5625	0.3723	0.2914	0.3584	0.461	0.4176	0.4071	rs11624184
14	104241141	104241141	C	T	intronic	PPP1R13B	.	.	.	14q32.33	0.4574	0.5624	0.3723	0.2914	0.3592	0.461	0.4177	0.4071	rs11628332
14	104241499	104241499	C	T	intronic	PPP1R13B	.	.	.	14q32.33	0.4576	0.5625	0.372	0.2914	0.3601	0.4612	0.4176	0.4068	rs11628481
14	104241617	104241617	-	A	intronic	PPP1R13B	.	.	.	14q32.33	0.3692	0.3474	0.3344	0.297	0.3448	0.4055	0.383	0.3566	rs58076005
14	104242458	104242458	T	C	intronic	PPP1R13B	.	.	.	14q32.33	0.4488	0.555	0.3722	0.2842	0.3418	0.4592	0.4074	0.3951	rs4906369
14	104244137	104244137	-	A	intronic	PPP1R13B	.	.	.	14q32.33	0.3971	0.3495	0.327	0.3051	0.3384	0.4677	0.4306	0.4192	rs10658393
14	104244295	104244295	-	T	intronic	PPP1R13B	.	.	.	14q32.33	0.378	0.3369	0.3626	0.2939	0.3281	0.4339	0.403	0.3777	rs34091327
14	104245573	104245573	T	C	intronic	PPP1R13B	.	.	.	14q32.33	0.4574	0.562	0.3747	0.29	0.3556	0.4611	0.418	0.4055	rs8022783
14	104246577	104246577	G	C	intronic	PPP1R13B	.	.	.	14q32.33	0.4557	0.5613	0.3321	0.2914	0.354	0.4611	0.4169	0.4057	rs9743799
14	104248938	104248938	G	T	intronic	PPP1R13B	.	.	.	14q32.33	0.4576	0.5624	0.3732	0.2914	0.3598	0.4613	0.4177	0.4057	rs11160760
14	104250417	104250417	A	G	intronic	PPP1R13B	.	.	.	14q32.33	0.5364	0.6919	0.5634	0.394	0.3885	0.5052	0.4755	0.4578	rs6575998
14	104250609	104250609	C	G	intronic	PPP1R13B	.	.	.	14q32.33	0.4578	0.5633	0.372	0.2914	0.3561	0.4618	0.4181	0.4064	rs6575999
14	104250741	104250741	G	A	intronic	PPP1R13B	.	.	.	14q32.33	0.4182	0.4311	0.3646	0.2848	0.3381	0.4615	0.4164	0.3951	rs7401843
14	104250843	104250843	T	C	intronic	PPP1R13B	.	.	.	14q32.33	0.4657	0.5685	0.3851	0.2945	0.3649	0.4807	0.4238	0.4172	rs7401901
14	104251006	104251006	C	T	intronic	PPP1R13B	.	.	.	14q32.33	0.4189	0.4321	0.3621	0.2867	0.3422	0.4668	0.4154	0.4019	rs4900594
14	104251276	104251276	T	C	intronic	PPP1R13B	.	.	.	14q32.33	0.4168	0.4305	0.363	0.2848	0.336	0.4604	0.4142	0.3988	rs3742369
14	104253126	104253126	G	A	intronic	PPP1R13B	.	.	.	14q32.33	0.4636	0.5586	0.3911	0.2891	0.3441	0.5192	0.4248	0.4249	rs34237111
14	104253336	104253336	T	C	intronic	PPP1R13B	.	.	.	14q32.33	0.454	0.5522	0.3729	0.2905	0.3593	0.4602	0.4166	0.407	rs35505672
14	104254053	104254053	A	G	intronic	PPP1R13B	.	.	.	14q32.33	0.4529	0.5611	0.3684	0.2862	0.3534	0.4475	0.4131	0.3998	rs66509671
14	104254856	104254856	A	T	intronic	PPP1R13B	.	.	.	14q32.33	0.4574	0.5623	0.3717	0.2914	0.3569	0.4618	0.4177	0.4057	rs11160761
14	104255083	104255083	G	A	intronic	PPP1R13B	.	.	.	14q32.33	0.4582	0.5621	0.3759	0.2914	0.3579	0.4647	0.4178	0.4117	rs11160762
14	104256932	104256932	G	A	intronic	PPP1R13B	.	.	.	14q32.33	0.457	0.5627	0.3723	0.2914	0.3575	0.4616	0.4167	0.4071	rs4906371
14	104257464	104257464	T	C	intronic	PPP1R13B	.	.	.	14q32.33	0.0001	0	0	0	0	0	0.0002	0	rs72712807
14	104258054	104258054	A	G	intronic	PPP1R13B	.	.	.	14q32.33	0.4569	0.562	0.3723	0.2914	0.3578	0.4611	0.4168	0.4083	rs4900595
14	104258539	104258539	A	G	intronic	PPP1R13B	.	.	.	14q32.33	0.1962	0.4299	0.1037	0.1042	0.1708	0.0559	0.0821	0.0847	rs3035519
14	104261723	104261723	A	C	intronic	PPP1R13B	.	.	.	14q32.33	0.3445	0.3028	0.305	0.2351	0.3078	0.4192	0.3588	0.3583	rs722637
14	104263294	104263294	A	G	intronic	PPP1R13B	.	.	.	14q32.33	0.4541	0.5595	0.3726	0.2914	0.3562	0.4555	0.4139	0.4073	rs34813623
14	104263427	104263427	A	C	intronic	PPP1R13B	.	.	.	14q32.33	0.4241	0.5414	0.2759	0.2867	0.3485	0.2171	0.3988	0.3499	rs34066659
14	104264662	104264662	A	G	intronic	PPP1R13B	.	.	.	14q32.33	0.4575	0.5619	0.3729	0.2953	0.3577	0.4606	0.4182	0.4067	rs8009147
14	104264857	104264857	G	A	intronic	PPP1R13B	.	.	.	14q32.33	0.4571	0.5617	0.372	0.2914	0.3577	0.4604	0.4177	0.4039	rs7147171
14	104265663	104265663	A	C	intronic	PPP1R13B	.	.	.	14q32.33	0.4576	0.5615	0.3723	0.2933	0.3583	0.4616	0.4182	0.409	rs4906372
14	104266344	104266344	G	A	intronic	PPP1R13B	.	.	.	14q32.33	0.4238	0.4527	0.3657	0.2867	0.3362	0.4612	0.4153	0.4006	rs8020234
14	104267290	104267290	C	T	intronic	PPP1R13B	.	.	.	14q32.33	0.4172	0.4319	0.3624	0.2848	0.3379	0.4607	0.4141	0.3986	rs12880368
14	104267333	104267333	A	G	intronic	PPP1R13B	.	.	.	14q32.33	0.4566	0.5611	0.3741	0.2914	0.3559	0.4619	0.4168	0.4039	rs12880233
14	104267407	104267407	A	G	intronic	PPP1R13B	.	.	.	14q32.33	0.4571	0.5622	0.3732	0.2914	0.3587	0.4613	0.4168	0.4083	rs12880413
14	104269098	104269098	A	G	intronic	PPP1R13B	.	.	.	14q32.33	0.4572	0.5619	0.3723	0.2914	0.3569	0.4614	0.4174	0.4092	rs11623546
14	104269808	104269808	A	G	intronic	PPP1R13B	.	.	.	14q32.33	0.4563	0.5598	0.3741	0.2886	0.356	0.46	0.4174	0.4047	rs4906373
14	104270000	104270000	A	T	intronic	PPP1R13B	.	.	.	14q32.33	0.5105	0.4547	0.4515	0.4486	0.339	0.539	0.5602	0.5052	rs4906374
14	104271207	104271207	C	T	intronic	PPP1R13B	.	.	.	14q32.33	0.4571	0.5618	0.3723	0.2914	0.3565	0.4616	0.4172	0.4092	rs55824307
14	104272634	104272634	G	T	intronic	PPP1R13B	.	.	.	14q32.33	0.4562	0.5616	0.3723	0.2914	0.3549	0.4613	0.4158	0.4071	rs12879501
14	104273311	104273311	C	T	intronic	PPP1R13B	.	.	.	14q32.33	0.4237	0.4524	0.3669	0.2848	0.3373	0.4608	0.4152	0.401	rs2368560
14	104273786	104273786	T	C	intronic	PPP1R13B	.	.	.	14q32.33	0.3942	0.3509	0.3568	0.2848	0.3385	0.4608	0.4138	0.4	rs12886363
14	104273812	104273812	A	G	intronic	PPP1R13B	.	.	.	14q32.33	0.4573	0.5617	0.3723	0.2914	0.3587	0.4611	0.4178	0.4083	rs12885018
14	104274166	104274166	T	C	intronic	PPP1R13B	.	.	.	14q32.33	0.457	0.5616	0.3714	0.2914	0.3586	0.4607	0.4173	0.4083	rs12891175
14	104274294	104274294	A	G	intronic	PPP1R13B	.	.	.	14q32.33	0.4575	0.5622	0.3723	0.2914	0.3582	0.4611	0.4176	0.4084	rs12889993
14	104276049	104276049	C	T	intronic	PPP1R13B	.	.	.	14q32.33	0.3943	0.3508	0.3608	0.2852	0.336	0.4597	0.4144	0.3994	rs12880821
14	104277958	104277958	G	A	intronic	PPP1R13B	.	.	.	14q32.33	0.3949	0.3529	0.3568	0.2848	0.3371	0.4607	0.4144	0.398	rs8013637
14	104279889	104279889	T	C	intronic	PPP1R13B	.	.	.	14q32.33	0.457	0.5614	0.3723	0.2914	0.3577	0.4611	0.4173	0.4078	rs8005594
14	104279974	104279974	G	A	intronic	PPP1R13B	.	.	.	14q32.33	0.457	0.5612	0.3732	0.2914	0.3587	0.461	0.4173	0.4083	rs8011109
14	104280734	104280734	T	C	intronic	PPP1R13B	.	.	.	14q32.33	0.457	0.5618	0.372	0.2914	0.3553	0.4621	0.4172	0.4088	rs2887282
14	104281541	104281541	T	C	intronic	PPP1R13B	.	.	.	14q32.33	0.457	0.5619	0.3732	0.2914	0.3575	0.4613	0.417	0.4088	rs4900598
14	104281954	104281954	C	T	intronic	PPP1R13B	.	.	.	14q32.33	0.4511	0.5414	0.3702	0.2933	0.3568	0.4616	0.4169	0.4066	rs8018062
14	104285849	104285849	C	A	intronic	PPP1R13B	.	.	.	14q32.33	0.4218	0.5405	0.35	0.2717	0.3488	0.3106	0.3908	0.3465	rs58791572
14	104286380	104286380	A	G	intronic	PPP1R13B	.	.	.	14q32.33	0.4511	0.5427	0.3675	0.2914	0.3534	0.4614	0.4168	0.4073	rs2223937
14	104286547	104286547	C	G	intronic	PPP1R13B	.	.	.	14q32.33	0.4202	0.4422	0.3648	0.2848	0.3366	0.4608	0.4142	0.3992	rs1155751
14	104289005	104289005	C	T	intronic	PPP1R13B	.	.	.	14q32.33	0.4504	0.5408	0.3657	0.2914	0.3547	0.4615	0.4164	0.4043	rs8021682
14	104290949	104290949	G	C	intronic	PPP1R13B	.	.	.	14q32.33	0.4569	0.564	0.372	0.2867	0.3543	0.4578	0.4169	0.4053	rs12894254
14	104291839	104291839	A	G	intronic	PPP1R13B	.	.	.	14q32.33	0.4507	0.5407	0.366	0.2914	0.3553	0.461	0.417	0.4073	rs4900600
14	104292187	104292187	T	C	intronic	PPP1R13B	.	.	.	14q32.33	0.4562	0.5579	0.3699	0.2923	0.3529	0.4503	0.4187	0.4112	rs115675799
14	104293678	104293678	C	G	intronic	PPP1R13B	.	.	.	14q32.33	0.4512	0.5412	0.3678	0.2914	0.3598	0.4614	0.4169	0.4064	rs8015603
14	104293798	104293798	G	C	intronic	PPP1R13B	.	.	.	14q32.33	0.4184	0.4324	0.3594	0.2848	0.3589	0.4611	0.4141	0.3996	rs8016014
14	104294117	104294117	T	G	intronic	PPP1R13B	.	.	.	14q32.33	0.4565	0.5604	0.3663	0.2914	0.3555	0.4621	0.4173	0.4096	rs7159810
14	104297147	104297147	A	G	intronic	PPP1R13B	.	.	.	14q32.33	0.4567	0.5619	0.372	0.2933	0.3577	0.461	0.4166	0.4057	rs1475007
14	104298836	104298836	A	G	intronic	PPP1R13B	.	.	.	14q32.33	0.4569	0.5614	0.3723	0.2914	0.3566	0.4611	0.4171	0.409	rs8003653
14	104299730	104299730	T	C	intronic	PPP1R13B	.	.	.	14q32.33	0.4578	0.5619	0.3723	0.2914	0.3598	0.4616	0.4182	0.4098	rs11160765
14	104300151	104300151	T	C	intronic	PPP1R13B	.	.	.	14q32.33	0.4571	0.5622	0.3696	0.2914	0.3577	0.4619	0.417	0.4083	rs8005225
14	104300829	104300829	C	T	intronic	PPP1R13B	.	.	.	14q32.33	0.4572	0.5618	0.372	0.2914	0.3589	0.4625	0.417	0.4088	rs12880167
14	104301714	104301714	T	A	intronic	PPP1R13B	.	.	.	14q32.33	0.4578	0.5621	0.3744	0.2919	0.3578	0.4626	0.418	0.4081	rs12886840
14	104305794	104305794	A	G	intronic	PPP1R13B	.	.	.	14q32.33	0.4568	0.5612	0.3714	0.2914	0.3606	0.4616	0.4167	0.404	rs28533661
14	104305964	104305964	-	A	intronic	PPP1R13B	.	.	.	14q32.33	0.4829	0.5409	0.3935	0.3205	0.3906	0.4935	0.467	0.4354	rs34211181
14	104306696	104306696	T	C	intronic	PPP1R13B	.	.	.	14q32.33	0.457	0.561	0.3732	0.2914	0.359	0.4616	0.417	0.4082	rs1040813
14	104307553	104307553	T	C	intronic	PPP1R13B	.	.	.	14q32.33	0.457	0.5623	0.3735	0.2933	0.362	0.4627	0.4155	0.4081	rs8005536
14	104308920	104308920	G	A	intronic	PPP1R13B	.	.	.	14q32.33	0.457	0.5618	0.3723	0.2933	0.3605	0.4603	0.4171	0.4041	rs8011137
14	104310288	104310288	-	A	intronic	PPP1R13B	.	.	.	14q32.33	0.3904	0.4432	0.3523	0.23	0.3199	0.4554	0.3667	0.3496	rs35687195
14	104311465	104311465	A	G	intronic	PPP1R13B	.	.	.	14q32.33	0.4573	0.561	0.3717	0.2914	0.3618	0.4619	0.4175	0.408	rs1187416
14	104314183	104314183	C	G	ncRNA_intronic	LINC00637	.	.	.	14q32.33	0.5389	0.4339	0.6234	0.7067	0.6325	0.5418	0.5782	0.586	rs10083367
14	104316033	104316033	C	T	ncRNA_intronic	LINC00637	.	.	.	14q32.33	0.5417	0.4372	0.628	0.7067	0.6343	0.5382	0.582	0.5943	rs12434686
14	104316055	104316055	A	C	ncRNA_intronic	LINC00637	.	.	.	14q32.33	0.5432	0.4385	0.628	0.7067	0.638	0.5391	0.5835	0.593	rs7141473
14	104316486	104316486	C	A	ncRNA_intronic	LINC00637	.	.	.	14q32.33	0.5428	0.4378	0.628	0.7086	0.6355	0.539	0.5833	0.5902	rs28698555
14	104316619	104316619	C	A	ncRNA_intronic	LINC00637	.	.	.	14q32.33	0.543	0.4376	0.6277	0.7086	0.6362	0.5384	0.5838	0.5943	rs28612442
14	104316733	104316733	G	A	ncRNA_intronic	LINC00637	.	.	.	14q32.33	0.5428	0.4375	0.6271	0.7047	0.6365	0.538	0.5838	0.595	rs11160767
14	104317045	104317045	C	T	ncRNA_intronic	LINC00637	.	.	.	14q32.33	0.542	0.4394	0.6241	0.7086	0.617	0.5391	0.583	0.5947	rs10873539
14	104318041	104318041	C	T	ncRNA_intronic	LINC00637	.	.	.	14q32.33	0.3322	0.2688	0.3014	0.2285	0.291	0.4182	0.3561	0.349	rs12890822
14	104318787	104318787	C	T	ncRNA_intronic	LINC00637	.	.	.	14q32.33	0.4193	0.443	0.3624	0.2848	0.3437	0.4589	0.4119	0.3953	rs12892186
14	104319530	104319530	A	T	ncRNA_intronic	LINC00637	.	.	.	14q32.33	0.4575	0.5622	0.3729	0.2867	0.3644	0.4606	0.4173	0.4089	rs12897150
14	104319718	104319718	G	A	ncRNA_intronic	LINC00637	.	.	.	14q32.33	0.542	0.4376	0.6295	0.7086	0.6341	0.5387	0.5822	0.5921	rs4606645
14	104319730	104319730	T	C	ncRNA_intronic	LINC00637	.	.	.	14q32.33	0.4567	0.5616	0.3705	0.2914	0.3635	0.4604	0.4159	0.4097	rs12878678
14	104319989	104319989	C	A	ncRNA_intronic	LINC00637	.	.	.	14q32.33	0.3516	0.3214	0.3103	0.2318	0.2911	0.4212	0.364	0.3571	rs12892189
14	104322026	104322026	A	G	ncRNA_intronic	LINC00637	.	.	.	14q32.33	0.6669	0.7311	0.6969	0.7715	0.708	0.581	0.6422	0.6537	rs3861678
14	104324183	104324183	A	G	ncRNA_exonic	LINC00637	.	.	.	14q32.33	0.6677	0.7309	0.6995	0.7669	0.7087	0.5809	0.6436	0.6558	rs6576008
15	91404788	91404788	T	C	intergenic	BLM;FURIN	dist=46096;dist=7034	.	.	15q26.1	0.4343	0.7079	0.2243	0.4669	0.1931	0.257	0.3603	0.333	rs4932371
15	91406188	91406188	G	A	intergenic	BLM;FURIN	dist=47496;dist=5634	.	.	15q26.1	0.5924	0.7493	0.3357	0.6689	0.1803	0.4837	0.5877	0.5305	rs7167085
15	91407994	91407994	G	A	intergenic	BLM;FURIN	dist=49302;dist=3828	.	.	15q26.1	0.5736	0.6859	0.3313	0.6667	0.1784	0.4836	0.5869	0.5255	rs7497418
15	91410009	91410009	G	T	intergenic	BLM;FURIN	dist=51317;dist=1813	.	.	15q26.1	0.5947	0.7563	0.3377	0.6667	0.1795	0.4839	0.5881	0.5337	rs3759929
15	91412850	91412850	-	AAGGCAG	intronic	FURIN	.	.	.	15q26.1	0.482	0.6588	0.2627	0.5103	0.1751	0.3535	0.4584	0.4086	rs57515981
15	91419432	91419432	-	C	intronic	FURIN	.	.	.	15q26.1	0.5324	0.8122	0.2697	0.5033	0.1636	0.3605	0.4727	0.4184	rs11372849
15	91422543	91422543	T	C	intronic	FURIN	.	.	.	15q26.1	0.5353	0.8119	0.2715	0.5033	0.1658	0.3654	0.4762	0.4281	rs8039305
15	91423543	91423543	G	T	intronic	FURIN	.	.	.	15q26.1	0.5285	0.8046	0.2691	0.5	0.1613	0.3583	0.4697	0.4136	rs6224
15	91428197	91428197	T	C	intronic	FES	.	.	.	15q26.1	0.5754	0.5687	0.759	0.5	0.8078	0.6346	0.5299	0.6022	rs2071382
15	91428290	91428290	C	T	exonic	FES	.	synonymous SNV	FES:NM_001143783:exon1:c.C15T:p.S5S,FES:NM_001143784:exon1:c.C15T:p.S5S,FES:NM_001143785:exon2:c.C15T:p.S5S,FES:NM_002005:exon2:c.C15T:p.S5S	15q26.1	0.5301	0.4141	0.7416	0.5033	0.8063	0.6337	0.5282	0.5937	rs11539637
15	91428589	91428589	T	G	intronic	FES	.	.	.	15q26.1	0.5451	0.4715	0.6715	0.5	0.8052	0.6357	0.5292	0.5959	rs7183988
15	91428636	91428636	G	A	intronic	FES	.	.	.	15q26.1	0.5425	0.4676	0.6687	0.5	0.8016	0.6343	0.5273	0.5912	rs7177338
15	91429042	91429042	G	A	intronic	FES	.	.	.	15q26.1	0.5362	0.4333	0.7452	0.5	0.8079	0.6389	0.5281	0.5912	rs1894401
15	91430617	91430617	G	A	intronic	FES	.	.	.	15q26.1	0.3484	0.1717	0.6193	0.3467	0.7797	0.4327	0.3646	0.4287	rs2071384
15	91430907	91430907	G	A	intronic	FES	.	.	.	15q26.1	0.3423	0.1498	0.6172	0.3444	0.7828	0.4367	0.364	0.4284	rs4932179
15	91433265	91433265	C	G	intronic	FES	.	.	.	15q26.1	0.3467	0.1547	0.6205	0.3467	0.7881	0.4393	0.3681	0.4324	rs4932376
15	91435422	91435422	G	A	intronic	FES	.	.	.	15q26.1	0.3584	0.1587	0.6316	0.3543	0.7829	0.4538	0.3862	0.4417	rs12909124
15	91435516	91435516	C	G	intronic	FES	.	.	.	15q26.1	0.3674	0.1904	0.637	0.35	0.7849	0.4541	0.3855	0.442	rs11638635
16	9877679	9877679	T	G	intronic	GRIN2A	.	.	.	16p13.2	0.4173	0.5493	0.3759	0.4338	0.2814	0.3703	0.3701	0.3878	rs981881
16	9878687	9878687	C	-	intronic	GRIN2A	.	.	.	16p13.2	.	.	.	.	.	.	.	.	.
16	9878775	9878775	A	G	intronic	GRIN2A	.	.	.	16p13.2	0.3791	0.5478	0.2715	0.3056	0.2441	0.3398	0.3118	0.3294	rs7191549
16	9878869	9878869	A	G	intronic	GRIN2A	.	.	.	16p13.2	0.3815	0.5523	0.2783	0.3229	0.2463	0.3377	0.316	0.3354	rs71379052
16	9879046	9879046	T	C	intronic	GRIN2A	.	.	.	16p13.2	0.3805	0.5584	0.2714	0.313	0.2472	0.3396	0.3092	0.3302	rs71379053
16	9879449	9879449	AT	-	.	.	.	.	.	.	.	.	.	.	.	.	.	.	.
16	9880294	9880294	T	C	intronic	GRIN2A	.	.	.	16p13.2	0.307	0.2857	0.2506	0.3367	0.2475	0.3422	0.3196	0.316	rs16966327
16	9880781	9880781	A	G	intronic	GRIN2A	.	.	.	16p13.2	0.3839	0.554	0.2758	0.3333	0.2469	0.34	0.3201	0.3371	rs2077923
16	9881953	9881953	T	C	intronic	GRIN2A	.	.	.	16p13.2	0.3832	0.5556	0.2763	0.3344	0.2333	0.3397	0.3193	0.3357	rs16966337
16	9882255	9882255	T	C	intronic	GRIN2A	.	.	.	16p13.2	0.3843	0.5568	0.2763	0.3344	0.2332	0.3401	0.3209	0.3347	rs9938782
16	9882303	9882303	T	C	intronic	GRIN2A	.	.	.	16p13.2	0.3391	0.4018	0.2637	0.3367	0.2338	0.3404	0.3187	0.3251	rs28510258
16	9882515	9882515	A	C	intronic	GRIN2A	.	.	.	16p13.2	0.394	0.5669	0.2846	0.3425	0.2419	0.3509	0.3284	0.3383	rs7193977
16	9882544	9882544	A	G	intronic	GRIN2A	.	.	.	16p13.2	0.3796	0.5248	0.2836	0.3448	0.2391	0.3415	0.3255	0.34	rs7194140
16	9882598	9882598	-	TC	intronic	GRIN2A	.	.	.	16p13.2	0.3472	0.4549	0.2656	0.3458	0.233	0.2397	0.3125	0.3074	rs199730025
16	9882686	9882686	G	A	intronic	GRIN2A	.	.	.	16p13.2	0.3826	0.5564	0.2762	0.3459	0.2296	0.3312	0.3203	0.3293	rs7192284
16	9882854	9882854	C	T	intronic	GRIN2A	.	.	.	16p13.2	0.3373	0.397	0.2656	0.3344	0.2308	0.3399	0.3184	0.3248	rs7194040
16	9883002	9883002	T	C	intronic	GRIN2A	.	.	.	16p13.2	0.3424	0.4136	0.2661	0.3344	0.2299	0.34	0.3193	0.3259	rs11639526
16	9883537	9883537	C	T	intronic	GRIN2A	.	.	.	16p13.2	0.3358	0.3958	0.2566	0.3344	0.2203	0.3398	0.3178	0.3238	rs2267787
16	9884314	9884314	A	G	intronic	GRIN2A	.	.	.	16p13.2	0.3507	0.4388	0.2704	0.3344	0.2432	0.3398	0.3196	0.3327	rs2299933
16	9885027	9885027	T	C	intronic	GRIN2A	.	.	.	16p13.2	0.3841	0.5542	0.2757	0.34	0.2466	0.3397	0.3205	0.3354	rs1833161
16	9885807	9885807	T	G	intronic	GRIN2A	.	.	.	16p13.2	0.3808	0.5492	0.2739	0.3356	0.2435	0.3397	0.3173	0.3323	rs7195942
16	9885832	9885832	T	C	intronic	GRIN2A	.	.	.	16p13.2	0.3411	0.4119	0.2662	0.33	0.2425	0.3398	0.3167	0.3193	rs7196095
16	9885962	9885962	-	TGTGTGTC	intronic	GRIN2A	.	.	.	16p13.2	0.2706	0.2606	0.2233	0.2752	0.2163	0.2922	0.2795	0.2728	rs3831728
16	9886303	9886303	C	A	intronic	GRIN2A	.	.	.	16p13.2	0.3822	0.5534	0.2739	0.3446	0.2198	0.3399	0.3199	0.3337	rs7195835
16	9886777	9886777	A	G	intronic	GRIN2A	.	.	.	16p13.2	0.3349	0.3856	0.2679	0.3344	0.246	0.3399	0.3185	0.3231	rs9972709
16	9886831	9886831	C	G	intronic	GRIN2A	.	.	.	16p13.2	0.3825	0.5504	0.2763	0.3377	0.2453	0.34	0.3196	0.3367	rs7196962
16	9886907	9886907	C	G	intronic	GRIN2A	.	.	.	16p13.2	0.3843	0.5549	0.2757	0.3377	0.2463	0.3398	0.3206	0.336	rs7197004
16	9886960	9886960	T	C	intronic	GRIN2A	.	.	.	16p13.2	0.3828	0.5505	0.2751	0.3377	0.2463	0.3399	0.32	0.3374	rs7186955
16	9886992	9886992	G	T	intronic	GRIN2A	.	.	.	16p13.2	0.3828	0.5507	0.2763	0.3377	0.2441	0.3399	0.3199	0.336	rs7202848
16	9887111	9887111	C	A	intronic	GRIN2A	.	.	.	16p13.2	0.3352	0.3848	0.2679	0.3322	0.2466	0.34	0.3192	0.3238	rs9972744
16	9887244	9887244	A	G	intronic	GRIN2A	.	.	.	16p13.2	0.3827	0.5504	0.2763	0.3377	0.2478	0.3402	0.3195	0.3367	rs1544604
16	9887455	9887455	T	G	intronic	GRIN2A	.	.	.	16p13.2	0.3824	0.552	0.2757	0.3377	0.2252	0.3399	0.3208	0.3361	rs1544605
16	9887653	9887653	A	G	intronic	GRIN2A	.	.	.	16p13.2	0.3388	0.4011	0.2679	0.3333	0.2438	0.3392	0.3179	0.3238	rs1544606
16	9890717	9890717	T	G	intronic	GRIN2A	.	.	.	16p13.2	0.2982	0.2698	0.2494	0.3367	0.2426	0.3285	0.315	0.3055	rs2267790
16	9890776	9890776	A	G	intronic	GRIN2A	.	.	.	16p13.2	0.3323	0.3877	0.2649	0.3344	0.2345	0.3285	0.3166	0.3129	rs2267791
16	9890958	9890958	C	A	intronic	GRIN2A	.	.	.	16p13.2	0.3291	0.3826	0.2649	0.3344	0.234	0.3194	0.3154	0.3092	rs2267792
16	9892800	9892800	T	A	intronic	GRIN2A	.	.	.	16p13.2	0.3397	0.4185	0.2662	0.3278	0.2191	0.3278	0.3154	0.3184	rs11648283
16	9892939	9892939	G	A	intronic	GRIN2A	.	.	.	16p13.2	0.2841	0.2267	0.2434	0.3212	0.2299	0.3283	0.3135	0.2994	rs11642729
16	9893343	9893343	C	G	intronic	GRIN2A	.	.	.	16p13.2	0.3555	0.4685	0.2691	0.3377	0.2318	0.3285	0.3171	0.3194	rs11643173
16	9894133	9894133	G	A	intronic	GRIN2A	.	.	.	16p13.2	0.3805	0.5575	0.2715	0.3311	0.2299	0.3287	0.3166	0.3255	rs6497517
16	9894522	9894522	C	A	intronic	GRIN2A	.	.	.	16p13.2	0.3414	0.4261	0.2644	0.3367	0.2183	0.3283	0.3144	0.3172	rs16966381
16	9896348	9896348	A	T	intronic	GRIN2A	.	.	.	16p13.2	0.3541	0.4683	0.2679	0.3411	0.2191	0.3282	0.3158	0.3194	rs8053689
16	9896426	9896426	C	T	intronic	GRIN2A	.	.	.	16p13.2	0.3313	0.3865	0.262	0.3411	0.2311	0.3288	0.3153	0.3136	rs8053228
16	9896460	9896460	G	A	intronic	GRIN2A	.	.	.	16p13.2	0.3345	0.4023	0.2661	0.3411	0.2295	0.3202	0.3149	0.3106	rs2299934
16	9896937	9896937	C	T	intronic	GRIN2A	.	.	.	16p13.2	0.3385	0.4113	0.268	0.3356	0.2326	0.3284	0.3152	0.3158	rs7188905
16	9896990	9896990	A	G	intronic	GRIN2A	.	.	.	16p13.2	0.3367	0.4032	0.2679	0.3411	0.2352	0.328	0.3164	0.3149	rs2299935
16	9897329	9897329	C	T	intronic	GRIN2A	.	.	.	16p13.2	0.364	0.4958	0.2757	0.3411	0.232	0.3324	0.3168	0.3222	rs6497518
16	9898450	9898450	A	G	intronic	GRIN2A	.	.	.	16p13.2	0.3355	0.398	0.2649	0.3411	0.2342	0.3288	0.3168	0.3149	rs2284237
16	9899226	9899226	C	G	intronic	GRIN2A	.	.	.	16p13.2	0.3294	0.4048	0.2625	0.3377	0.2321	0.3256	0.3016	0.3102	rs9930307
16	9899301	9899301	A	G	intronic	GRIN2A	.	.	.	16p13.2	0.3401	0.4122	0.2673	0.3433	0.2364	0.3288	0.3175	0.3183	rs9940856
16	9900484	9900484	T	C	intronic	GRIN2A	.	.	.	16p13.2	0.3337	0.4167	0.2644	0.3377	0.2453	0.327	0.3017	0.3113	rs7191999
16	9900602	9900602	-	ATTA	intronic	GRIN2A	.	.	.	16p13.2	0.3299	0.4132	0.2627	0.3356	0.2412	0.3258	0.2972	0.3058	rs34232956
16	9900846	9900846	G	T	intronic	GRIN2A	.	.	.	16p13.2	0.2918	0.2858	0.2518	0.3146	0.2337	0.3246	0.2953	0.2956	rs34976363
16	9901288	9901288	AGAGAC	-	.	.	.	.	.	.	.	.	.	.	.	.	.	.	.
16	9902520	9902520	A	C	intronic	GRIN2A	.	.	.	16p13.2	0.2756	0.2966	0.2387	0.298	0.068	0.2879	0.2845	0.2776	rs12932412
16	9902810	9902810	T	C	intronic	GRIN2A	.	.	.	16p13.2	0.3324	0.4952	0.2554	0.3033	0.0687	0.2855	0.2849	0.292	rs34606734
16	9903223	9903223	G	A	intronic	GRIN2A	.	.	.	16p13.2	0.3042	0.3994	0.2506	0.298	0.0687	0.2857	0.2834	0.2793	rs11649635
16	9903460	9903460	A	G	intronic	GRIN2A	.	.	.	16p13.2	0.3059	0.4002	0.2542	0.2967	0.0694	0.288	0.2853	0.2848	rs9932138
16	9904150	9904150	C	T	intronic	GRIN2A	.	.	.	16p13.2	0.2958	0.3974	0.2494	0.2947	0.0682	0.2814	0.2688	0.2755	rs7188841
16	9905107	9905107	G	C	intronic	GRIN2A	.	.	.	16p13.2	0.2977	0.3976	0.2464	0.29	0.0784	0.2853	0.2706	0.2802	rs10468237
16	9905841	9905841	A	G	intronic	GRIN2A	.	.	.	16p13.2	0.3504	0.5493	0.256	0.3013	0.078	0.2873	0.2888	0.2963	rs9938265
16	9905982	9905982	T	A	intronic	GRIN2A	.	.	.	16p13.2	0.3375	0.539	0.2524	0.2947	0.0754	0.2819	0.2707	0.2851	rs7184107
16	9906082	9906082	T	C	intronic	GRIN2A	.	.	.	16p13.2	0.3424	0.5548	0.2554	0.298	0.0785	0.2818	0.2712	0.2857	rs7184325
16	9906218	9906218	G	A	intronic	GRIN2A	.	.	.	16p13.2	0.297	0.3965	0.25	0.2947	0.0774	0.2819	0.2703	0.2765	rs6497520
16	9907064	9907064	A	G	intronic	GRIN2A	.	.	.	16p13.2	0.2968	0.3969	0.2494	0.298	0.0774	0.2819	0.2697	0.276	rs7197278
16	9907376	9907376	G	A	intronic	GRIN2A	.	.	.	16p13.2	0.4633	0.6251	0.369	0.419	0.1453	0.5255	0.379	0.4008	rs9302390
16	9907660	9907660	G	T	intronic	GRIN2A	.	.	.	16p13.2	0.2965	0.3966	0.247	0.298	0.0768	0.2816	0.2695	0.2746	rs10468229
16	9908066	9908066	A	C	intronic	GRIN2A	.	.	.	16p13.2	0.3412	0.5522	0.2548	0.298	0.0775	0.2842	0.27	0.2908	rs1861191
16	9908091	9908091	G	A	intronic	GRIN2A	.	.	.	16p13.2	0.3411	0.5506	0.2978	0.2933	0.0774	0.2825	0.2689	0.2878	rs1861192
16	9908376	9908376	G	A	intronic	GRIN2A	.	.	.	16p13.2	0.3236	0.4893	0.2452	0.298	0.0771	0.2823	0.2715	0.2807	rs12934281
16	9908808	9908808	G	T	intronic	GRIN2A	.	.	.	16p13.2	0.2837	0.3522	0.2398	0.298	0.0769	0.2849	0.2687	0.2763	rs11649466
16	9909123	9909123	T	A	intronic	GRIN2A	.	.	.	16p13.2	0.2931	0.386	0.2439	0.3007	0.078	0.2808	0.2689	0.2747	rs9674103
16	9909934	9909934	A	C	intronic	GRIN2A	.	.	.	16p13.2	0.3406	0.5147	0.2566	0.302	0.0773	0.2874	0.2888	0.2955	rs7193625
16	9910348	9910348	A	G	intronic	GRIN2A	.	.	.	16p13.2	0.3194	0.4409	0.2524	0.3013	0.0786	0.2871	0.2881	0.2929	rs8052950
16	9911362	9911362	C	T	intronic	GRIN2A	.	.	.	16p13.2	0.3219	0.4882	0.2482	0.298	0.0684	0.2819	0.2694	0.2816	rs8058276
16	9911386	9911386	C	A	intronic	GRIN2A	.	.	.	16p13.2	0.3222	0.4884	0.2482	0.3	0.0686	0.2819	0.2694	0.2831	rs8058295
16	9912643	9912643	C	T	intronic	GRIN2A	.	.	.	16p13.2	0.3088	0.4419	0.247	0.2933	0.0689	0.2817	0.2692	0.2827	rs11645219
16	9913360	9913360	C	T	intronic	GRIN2A	.	.	.	16p13.2	0.3164	0.459	0.2469	0.3	0.0687	0.2902	0.272	0.2845	rs35788173
16	9914014	9914014	A	G	intronic	GRIN2A	.	.	.	16p13.2	0.3166	0.4662	0.2542	0.3033	0.0699	0.2836	0.2698	0.2837	rs1420042
16	9914095	9914095	C	T	intronic	GRIN2A	.	.	.	16p13.2	0.285	0.3585	0.2428	0.298	0.0717	0.2814	0.2689	0.2749	rs11647877
16	9914401	9914401	C	G	intronic	GRIN2A	.	.	.	16p13.2	0.3255	0.495	0.2494	0.3054	0.0689	0.2844	0.2713	0.2863	rs7196708
16	9914419	9914419	C	G	intronic	GRIN2A	.	.	.	16p13.2	0.317	0.4642	0.2482	0.3074	0.0691	0.2842	0.2715	0.2869	rs1420045
16	9915013	9915013	A	G	intronic	GRIN2A	.	.	.	16p13.2	0.3588	0.5814	0.2601	0.3067	0.0693	0.2867	0.2884	0.2965	rs6497523
16	9916204	9916204	C	G	exonic	GRIN2A	.	synonymous SNV	GRIN2A:NM_001134407:exon10:c.G2085C:p.R695R,GRIN2A:NM_001134408:exon10:c.G2085C:p.R695R,GRIN2A:NM_000833:exon11:c.G2085C:p.R695R	16p13.2	0.3315	0.5147	0.2506	0.3033	0.0708	0.2842	0.272	0.2878	rs9806806
16	9917073	9917073	-	G	intronic	GRIN2A	.	.	.	16p13.2	0.3495	0.5782	0.2554	0.3013	0.0706	0.284	0.2722	0.2923	rs5815549
16	9919335	9919335	T	C	intronic	GRIN2A	.	.	.	16p13.2	0.344	0.5292	0.2566	0.3046	0.0698	0.2872	0.288	0.2974	rs6497524
16	9920898	9920898	C	T	intronic	GRIN2A	.	.	.	16p13.2	0.2943	0.3923	0.2434	0.298	0.0695	0.2835	0.2679	0.279	rs12708640
16	9920928	9920928	G	-	intronic	GRIN2A	.	.	.	16p13.2	.	.	.	.	.	.	.	.	.
16	9921464	9921464	T	C	intronic	GRIN2A	.	.	.	16p13.2	0.3185	0.4751	0.2464	0.298	0.0691	0.2834	0.2695	0.2812	rs13336666
16	9921502	9921502	T	C	intronic	GRIN2A	.	.	.	16p13.2	0.3055	0.4304	0.2446	0.3	0.0698	0.2836	0.2688	0.2796	rs2284239
16	9922615	9922615	T	C	intronic	GRIN2A	.	.	.	16p13.2	0.2949	0.3918	0.2452	0.298	0.0693	0.2837	0.2692	0.2806	rs9938300
16	9923179	9923179	G	A	intronic	GRIN2A	.	.	.	16p13.2	0.2867	0.3692	0.2434	0.298	0.0688	0.2814	0.2665	0.2739	rs11642764
16	9924797	9924797	C	T	intronic	GRIN2A	.	.	.	16p13.2	0.3858	0.5808	0.305	0.3907	0.0687	0.3101	0.3326	0.3299	rs16966448
16	9930580	9930580	T	C	intronic	GRIN2A	.	.	.	16p13.2	0.3622	0.5934	0.2602	0.3033	0.0713	0.2871	0.2875	0.2984	rs8050843
16	9931900	9931900	C	T	intronic	GRIN2A	.	.	.	16p13.2	0.3505	0.5895	0.2542	0.3046	0.0713	0.2815	0.2681	0.2888	rs9936542
16	9935066	9935066	T	G	intronic	GRIN2A	.	.	.	16p13.2	0.385	0.4793	0.3098	0.396	0.0711	0.3641	0.375	0.3554	rs6497540
16	9936781	9936781	C	T	intronic	GRIN2A	.	.	.	16p13.2	0.3029	0.4296	0.2434	0.2953	0.0688	0.2814	0.2653	0.2734	rs55943631
16	9936852	9936852	G	A	intronic	GRIN2A	.	.	.	16p13.2	0.3015	0.4289	0.2456	0.3116	0.0692	0.279	0.2634	0.2751	rs55864908
16	9937578	9937578	C	G	intronic	GRIN2A	.	.	.	16p13.2	0.3829	0.6065	0.262	0.3079	0.0718	0.3214	0.3136	0.3147	rs11648156
16	9938796	9938796	C	T	intronic	GRIN2A	.	.	.	16p13.2	0.3737	0.5085	0.2679	0.3179	0.1245	0.3578	0.3358	0.3316	rs2215718
16	9939960	9939960	C	A	intronic	GRIN2A	.	.	.	16p13.2	0.3743	0.6024	0.2662	0.3007	0.1231	0.3182	0.2935	0.3092	rs9926049
16	9940293	9940293	C	T	intronic	GRIN2A	.	.	.	16p13.2	0.3736	0.597	0.2656	0.3079	0.1259	0.3176	0.2952	0.3082	rs9926303
16	9942377	9942377	G	A	intronic	GRIN2A	.	.	.	16p13.2	0.3654	0.5677	0.2568	0.302	0.1252	0.3093	0.2948	0.3097	rs4327046
16	9942996	9942996	C	T	intronic	GRIN2A	.	.	.	16p13.2	0.1335	0.2235	0.1087	0.0932	0.037	0.133	0.1091	0.0948	rs9934669
16	9943107	9943107	G	A	intronic	GRIN2A	.	.	.	16p13.2	0.3777	0.5701	0.2771	0.3297	0.1285	0.2895	0.3088	0.3067	rs8047364
16	9943432	9943432	G	T	intronic	GRIN2A	.	.	.	16p13.2	0.3444	0.4643	0.2596	0.3212	0.1264	0.3237	0.3104	0.3094	rs9934477
16	9943995	9943995	A	G	intronic	GRIN2A	.	.	.	16p13.2	0.3854	0.6065	0.2667	0.3245	0.1255	0.3234	0.3118	0.3184	rs8054791
16	9946319	9946319	G	A	intronic	GRIN2A	.	.	.	16p13.2	0.376	0.6035	0.2661	0.3079	0.1272	0.3206	0.2953	0.3106	rs9922678
16	9947581	9947581	A	C	intronic	GRIN2A	.	.	.	16p13.2	0.312	0.349	0.2554	0.3179	0.1298	0.3227	0.3111	0.3047	rs8063193
16	9948634	9948634	G	A	intronic	GRIN2A	.	.	.	16p13.2	0.382	0.5933	0.2685	0.3212	0.1292	0.3234	0.3123	0.3145	rs9933832
16	9949427	9949427	A	C	intronic	GRIN2A	.	.	.	16p13.2	0.3137	0.3542	0.2572	0.3179	0.1309	0.3245	0.3114	0.3	rs67346571
16	9955564	9955564	C	T	intronic	GRIN2A	.	.	.	16p13.2	0.3125	0.3483	0.2548	0.3233	0.1306	0.3246	0.312	0.3051	rs727605
16	9955938	9955938	T	A	intronic	GRIN2A	.	.	.	16p13.2	0.3749	0.5642	0.2674	0.3245	0.1304	0.3253	0.3137	0.3163	rs5003769
16	9956191	9956191	T	C	intronic	GRIN2A	.	.	.	16p13.2	0.3176	0.3655	0.2566	0.3233	0.1289	0.3248	0.3125	0.3051	rs7199375
16	9956519	9956519	T	C	intronic	GRIN2A	.	.	.	16p13.2	0.3144	0.3626	0.253	0.3179	0.1289	0.3239	0.3087	0.2979	rs2159908
16	9956524	9956524	T	G	intronic	GRIN2A	.	.	.	16p13.2	0.3144	0.3624	0.2542	0.3179	0.1289	0.3241	0.3085	0.2994	rs2159909
16	9957256	9957256	G	T	intronic	GRIN2A	.	.	.	16p13.2	0.3178	0.3631	0.2554	0.3311	0.1283	0.326	0.3138	0.3111	rs55666830
16	9957410	9957410	G	A	intronic	GRIN2A	.	.	.	16p13.2	0.3185	0.3593	0.2578	0.3333	0.1309	0.3267	0.3165	0.3112	rs7187984
16	9957680	9957680	C	T	intronic	GRIN2A	.	.	.	16p13.2	0.3182	0.3591	0.2554	0.3311	0.1304	0.3273	0.3164	0.3108	rs7189901
16	9958107	9958107	T	C	intronic	GRIN2A	.	.	.	16p13.2	0.3165	0.3587	0.2524	0.3221	0.1287	0.3273	0.3135	0.3101	rs35946436
16	9958109	9958109	T	C	intronic	GRIN2A	.	.	.	16p13.2	0.387	0.6056	0.2662	0.3255	0.1283	0.3267	0.3142	0.3248	rs9939815
16	9958112	9958112	T	G	intronic	GRIN2A	.	.	.	16p13.2	0.3871	0.606	0.2656	0.3255	0.1286	0.3265	0.3142	0.3248	rs9939817
16	9958189	9958189	A	G	intronic	GRIN2A	.	.	.	16p13.2	0.3183	0.3601	0.2566	0.3333	0.128	0.3267	0.3162	0.3102	rs7196023
16	9958655	9958655	T	C	intronic	GRIN2A	.	.	.	16p13.2	0.3917	0.614	0.2709	0.3367	0.1297	0.3271	0.3182	0.3269	rs7201930
16	9959121	9959121	G	A	intronic	GRIN2A	.	.	.	16p13.2	0.3174	0.3569	0.2566	0.33	0.1301	0.327	0.316	0.3112	rs16966529
16	9960879	9960879	T	C	intronic	GRIN2A	.	.	.	16p13.2	0.3927	0.6126	0.2757	0.3344	0.1301	0.3251	0.3212	0.3248	rs917834
16	13742304	13742304	C	T	intergenic	SHISA9;ERCC4	dist=408031;dist=271710	.	.	16p13.12	0.2625	0.1908	0.2254	0.3079	0.2568	0.3047	0.2943	0.2933	rs35807965
16	13742318	13742318	G	A	intergenic	SHISA9;ERCC4	dist=408045;dist=271696	.	.	16p13.12	0.2624	0.1908	0.2254	0.3079	0.2568	0.3041	0.2941	0.2933	rs34754507
16	13742472	13742472	C	T	intergenic	SHISA9;ERCC4	dist=408199;dist=271542	.	.	16p13.12	0.2625	0.1902	0.2237	0.3079	0.2574	0.3053	0.2945	0.2916	rs12920041
16	13744751	13744751	C	T	intergenic	SHISA9;ERCC4	dist=410478;dist=269263	.	.	16p13.12	0.7243	0.7681	0.7721	0.6921	0.7438	0.69	0.7042	0.702	rs6498454
16	13746548	13746548	G	A	intergenic	SHISA9;ERCC4	dist=412275;dist=267466	.	.	16p13.12	0.7249	0.7273	0.7861	0.6733	0.8856	0.6449	0.7225	0.7218	rs11640541
16	13746582	13746582	C	T	intergenic	SHISA9;ERCC4	dist=412309;dist=267432	.	.	16p13.12	0.6833	0.588	0.7787	0.6722	0.8608	0.6434	0.7219	0.7153	rs11640905
16	13747292	13747292	C	A	intergenic	SHISA9;ERCC4	dist=413019;dist=266722	.	.	16p13.12	0.7255	0.7381	0.7852	0.6722	0.8618	0.6421	0.721	0.7197	rs11642229
16	13747664	13747664	C	T	intergenic	SHISA9;ERCC4	dist=413391;dist=266350	.	.	16p13.12	0.723	0.7288	0.7852	0.67	0.8603	0.6423	0.7213	0.7209	rs1076883
16	13747803	13747803	C	G	intergenic	SHISA9;ERCC4	dist=413530;dist=266211	.	.	16p13.12	0.7753	0.7838	0.8245	0.7715	0.8931	0.7422	0.7633	0.7664	rs1076884
16	13748117	13748117	T	C	intergenic	SHISA9;ERCC4	dist=413844;dist=265897	.	.	16p13.12	0.7224	0.7269	0.7842	0.6733	0.8614	0.6414	0.7217	0.7165	rs2007226
16	13748843	13748843	C	G	intergenic	SHISA9;ERCC4	dist=414570;dist=265171	.	.	16p13.12	0.7307	0.7514	0.7864	0.6722	0.8606	0.6477	0.7229	0.7188	rs2157065
16	13748916	13748916	G	C	intergenic	SHISA9;ERCC4	dist=414643;dist=265098	.	.	16p13.12	0.7769	0.7952	0.8201	0.7733	0.8918	0.736	0.762	0.7638	rs7499362
16	13749859	13749859	T	C	intergenic	SHISA9;ERCC4	dist=415586;dist=264155	.	.	16p13.12	0.7839	0.7977	0.8225	0.7715	0.8943	0.7561	0.7688	0.7774	rs7405404
16	13750219	13750219	T	C	intergenic	SHISA9;ERCC4	dist=415946;dist=263795	.	.	16p13.12	0.7915	0.8402	0.8242	0.7748	0.8919	0.7421	0.7638	0.7699	rs7403809
16	13750257	13750257	T	G	intergenic	SHISA9;ERCC4	dist=415984;dist=263757	.	.	16p13.12	0.6904	0.6097	0.7776	0.6722	0.8604	0.6481	0.723	0.7133	rs7403810
16	13750694	13750694	T	C	intergenic	SHISA9;ERCC4	dist=416421;dist=263320	.	.	16p13.12	0.7775	0.7967	0.821	0.7715	0.8923	0.7391	0.7612	0.7673	rs7185124
16	13750724	13750724	C	G	intergenic	SHISA9;ERCC4	dist=416451;dist=263290	.	.	16p13.12	0.6879	0.6008	0.7792	0.6722	0.8619	0.6474	0.7229	0.7143	rs7202384
16	13751825	13751825	A	G	intergenic	SHISA9;ERCC4	dist=417552;dist=262189	.	.	16p13.12	0.2278	0.2261	0.179	0.2285	0.1068	0.2586	0.237	0.2316	rs11864886
16	13752356	13752356	C	T	intergenic	SHISA9;ERCC4	dist=418083;dist=261658	.	.	16p13.12	0.209	0.1604	0.1782	0.2252	0.1062	0.2587	0.2367	0.2316	rs12925872
16	13752594	13752594	A	T	intergenic	SHISA9;ERCC4	dist=418321;dist=261420	.	.	16p13.12	0.3097	0.3903	0.2213	0.3278	0.1396	0.3519	0.2773	0.2878	rs11865150
16	13753384	13753384	G	A	intergenic	SHISA9;ERCC4	dist=419111;dist=260630	.	.	16p13.12	0.222	0.2061	0.179	0.2285	0.1088	0.2584	0.2365	0.2316	rs8055219
16	13755530	13755530	A	G	intergenic	SHISA9;ERCC4	dist=421257;dist=258484	.	.	16p13.12	0.3086	0.3872	0.2194	0.3278	0.1405	0.3521	0.2771	0.2857	rs56887639
16	13760152	13760152	A	G	intergenic	SHISA9;ERCC4	dist=425879;dist=253862	.	.	16p13.12	0.3029	0.3634	0.2243	0.32	0.1394	0.3519	0.2791	0.2851	rs2866724
16	13760217	13760217	G	A	intergenic	SHISA9;ERCC4	dist=425944;dist=253797	.	.	16p13.12	0.3041	0.3705	0.2172	0.3233	0.1396	0.3519	0.2777	0.2853	rs4456522
16	24238065	24238065	C	G	intergenic	PRKCB;LINC2194	dist=6133;dist=9360	.	.	16p12.1	0.5194	0.6392	0.4113	0.6391	0.2895	0.3465	0.5213	0.4826	rs198158
18	77566535	77566535	G	C	intergenic	CTDP1;KCNG2	dist=52025;dist=57133	.	.	18q23	0.3552	0.4506	0.4317	0.2417	0.4494	0.3537	0.2884	0.3462	rs6650631
18	77567761	77567761	T	G	intergenic	CTDP1;KCNG2	dist=53251;dist=55907	.	.	18q23	0.2723	0.3497	0.2846	0.1856	0.3372	0.2561	0.2297	0.264	rs143283559
18	77567765	77567765	C	T	intergenic	CTDP1;KCNG2	dist=53255;dist=55903	.	.	18q23	0.2738	0.3521	0.2862	0.187	0.3372	0.2571	0.231	0.2642	rs140504125
18	77573548	77573548	A	G	intergenic	CTDP1;KCNG2	dist=59038;dist=50120	.	.	18q23	0.3575	0.4582	0.433	0.2384	0.4501	0.3534	0.2888	0.349	rs4799088
18	77575871	77575871	A	G	intergenic	CTDP1;KCNG2	dist=61361;dist=47797	.	.	18q23	0.3265	0.3551	0.4272	0.24	0.4333	0.3529	0.2873	0.3429	rs34945223
18	77578191	77578191	C	A	intergenic	CTDP1;KCNG2	dist=63681;dist=45477	.	.	18q23	0.3552	0.4576	0.4317	0.23	0.4357	0.3522	0.2861	0.3507	rs11663602
18	77579812	77579812	A	G	intergenic	CTDP1;KCNG2	dist=65302;dist=43856	.	.	18q23	0.2887	0.2248	0.4163	0.2384	0.4335	0.3528	0.2867	0.3286	rs7238071
19	30981639	30981639	C	A	intronic	ZNF536	.	.	.	19q12	0.177	0.1198	0.2375	0.1159	0.1926	0.2271	0.1939	0.1898	rs8110509
19	30989941	30989941	-	TC	intronic	ZNF536	.	.	.	19q12	0.183	0.0831	0.2544	0.1326	0.1897	0.3317	0.2031	0.21	rs200831898
19	30989943	30989943	T	C	intronic	ZNF536	.	.	.	19q12	0.0001	0	0	0	0	0.0012	7.021e-05	0	rs190257726
19	30990700	30990700	T	C	intronic	ZNF536	.	.	.	19q12	0.1751	0.097	0.1993	0.1159	0.1958	0.257	0.1977	0.1969	rs3786800
19	30990770	30990770	T	C	intronic	ZNF536	.	.	.	19q12	0.1754	0.0968	0.1993	0.1159	0.1955	0.2583	0.1981	0.1959	rs3786799
19	30991651	30991651	T	C	intronic	ZNF536	.	.	.	19q12	0.1746	0.092	0.1993	0.1159	0.1988	0.2584	0.199	0.1953	rs2075419
2	22622627	22622627	T	C	intergenic	LINC01822;LINC01884	dist=689103;dist=136724	.	.	2p24.1	0.4168	0.2663	0.2709	0.543	0.1281	0.4797	0.5239	0.4601	rs9308966
2	22623392	22623392	A	G	intergenic	LINC01822;LINC01884	dist=689868;dist=135959	.	.	2p24.1	0.429	0.305	0.2734	0.543	0.1266	0.4797	0.5257	0.4653	rs11887562
2	22633151	22633151	T	C	intergenic	LINC01822;LINC01884	dist=699627;dist=126200	.	.	2p24.1	0.4417	0.3703	0.2925	0.5541	0.0742	0.4645	0.5222	0.4609	rs4574147
2	22633542	22633542	C	G	intergenic	LINC01822;LINC01884	dist=700018;dist=125809	.	.	2p24.1	0.3678	0.1233	0.2432	0.4867	0.0761	0.4728	0.5193	0.4395	rs11889283
2	22634658	22634658	G	A	intergenic	LINC01822;LINC01884	dist=701134;dist=124693	.	.	2p24.1	0.4254	0.304	0.277	0.553	0.0743	0.4736	0.5262	0.4571	rs10185730
2	22635867	22635867	C	A	intergenic	LINC01822;LINC01884	dist=702343;dist=123484	.	.	2p24.1	0.4275	0.3055	0.2763	0.5464	0.0753	0.474	0.5293	0.4579	rs12990561
2	22638568	22638568	T	C	intergenic	LINC01822;LINC01884	dist=705044;dist=120783	.	.	2p24.1	0.4269	0.3055	0.2775	0.5596	0.0752	0.4739	0.5282	0.4571	rs11895519
2	22639186	22639186	G	T	intergenic	LINC01822;LINC01884	dist=705662;dist=120165	.	.	2p24.1	0.3727	0.1236	0.25	0.51	0.0743	0.4736	0.5255	0.4458	rs4314021
2	22640185	22640185	G	A	intergenic	LINC01822;LINC01884	dist=706661;dist=119166	.	.	2p24.1	0.4255	0.3042	0.2733	0.5464	0.0753	0.4736	0.5263	0.4571	rs10205300
2	22641152	22641152	G	A	intergenic	LINC01822;LINC01884	dist=707628;dist=118199	.	.	2p24.1	0.4228	0.2912	0.2745	0.5497	0.0749	0.4739	0.5288	0.4568	rs11903391
2	22641222	22641222	G	A	intergenic	LINC01822;LINC01884	dist=707698;dist=118129	.	.	2p24.1	0.4221	0.2924	0.2745	0.5497	0.0743	0.4729	0.5273	0.4527	rs11903432
2	22643240	22643240	T	C	intergenic	LINC01822;LINC01884	dist=709716;dist=116111	.	.	2p24.1	0.4219	0.2885	0.2745	0.5596	0.0745	0.4737	0.528	0.4551	rs13026519
2	22646413	22646413	C	T	intergenic	LINC01822;LINC01884	dist=712889;dist=112938	.	.	2p24.1	0.4217	0.2909	0.274	0.543	0.0758	0.4731	0.5267	0.4579	rs13029536
2	22648865	22648865	T	C	intergenic	LINC01822;LINC01884	dist=715341;dist=110486	.	.	2p24.1	0.4165	0.2862	0.2644	0.5497	0.0759	0.4719	0.5199	0.4508	rs1509386
2	22650188	22650188	C	T	intergenic	LINC01822;LINC01884	dist=716664;dist=109163	.	.	2p24.1	0.4172	0.2895	0.2639	0.5397	0.0743	0.4716	0.5197	0.4516	rs13418451
2	22650358	22650358	T	C	intergenic	LINC01822;LINC01884	dist=716834;dist=108993	.	.	2p24.1	0.4183	0.2897	0.265	0.5563	0.0756	0.4724	0.5211	0.4519	rs13383529
2	22650673	22650673	T	G	intergenic	LINC01822;LINC01884	dist=717149;dist=108678	.	.	2p24.1	0.3691	0.1259	0.2422	0.5033	0.0745	0.4713	0.5186	0.4417	rs12989860
2	22654077	22654077	C	G	intergenic	LINC01822;LINC01884	dist=720553;dist=105274	.	.	2p24.1	0.4206	0.2991	0.262	0.5467	0.0736	0.4698	0.5216	0.4519	rs11896889
2	22654506	22654506	T	C	intergenic	LINC01822;LINC01884	dist=720982;dist=104845	.	.	2p24.1	0.4519	0.4041	0.2728	0.5567	0.0746	0.4704	0.5232	0.4601	rs7591515
2	22658079	22658079	A	G	intergenic	LINC01822;LINC01884	dist=724555;dist=101272	.	.	2p24.1	0.4743	0.4293	0.299	0.5629	0.0746	0.4943	0.5468	0.4725	rs11886927
2	22658930	22658930	G	T	intergenic	LINC01822;LINC01884	dist=725406;dist=100421	.	.	2p24.1	0.4392	0.3234	0.2907	0.553	0.0749	0.4825	0.5401	0.463	rs10183553
2	22659596	22659596	G	A	intergenic	LINC01822;LINC01884	dist=726072;dist=99755	.	.	2p24.1	0.4405	0.3256	0.2902	0.553	0.0753	0.4825	0.541	0.4643	rs13033024
2	22663846	22663846	C	T	intergenic	LINC01822;LINC01884	dist=730322;dist=95505	.	.	2p24.1	0.4357	0.3133	0.2897	0.553	0.0761	0.4825	0.5386	0.461	rs139588398
2	22664782	22664782	G	T	intergenic	LINC01822;LINC01884	dist=731258;dist=94569	.	.	2p24.1	0.436	0.3132	0.2871	0.553	0.0745	0.4822	0.5397	0.461	rs13031296
2	22673324	22673324	A	G	intergenic	LINC01822;LINC01884	dist=739800;dist=86027	.	.	2p24.1	0.4515	0.336	0.3463	0.5633	0.0783	0.4986	0.5466	0.4691	rs13021262
2	22673506	22673506	C	T	intergenic	LINC01822;LINC01884	dist=739982;dist=85845	.	.	2p24.1	0.4684	0.4192	0.2998	0.5667	0.0759	0.4839	0.5422	0.4691	rs6722939
2	22674222	22674222	T	C	intergenic	LINC01822;LINC01884	dist=740698;dist=85129	.	.	2p24.1	0.3875	0.147	0.2662	0.5166	0.0752	0.4831	0.5392	0.4527	rs12996247
2	22676617	22676617	T	C	intergenic	LINC01822;LINC01884	dist=743093;dist=82734	.	.	2p24.1	0.4695	0.4279	0.2978	0.553	0.0752	0.4825	0.5409	0.4693	rs1912054
2	22683935	22683935	G	T	intergenic	LINC01822;LINC01884	dist=750411;dist=75416	.	.	2p24.1	0.444	0.3432	0.2895	0.553	0.0759	0.4822	0.5387	0.4611	rs10184479
2	22684402	22684402	C	T	intergenic	LINC01822;LINC01884	dist=750878;dist=74949	.	.	2p24.1	0.4354	0.3132	0.289	0.553	0.0744	0.4827	0.5388	0.46	rs1396730
2	22685090	22685090	C	T	intergenic	LINC01822;LINC01884	dist=751566;dist=74261	.	.	2p24.1	0.4359	0.3126	0.29	0.553	0.075	0.4825	0.5396	0.461	rs7559638
2	22688555	22688555	T	C	intergenic	LINC01822;LINC01884	dist=755031;dist=70796	.	.	2p24.1	0.4817	0.4313	0.3318	0.5777	0.0768	0.5045	0.5486	0.4878	rs62124889
2	22689396	22689396	T	C	intergenic	LINC01822;LINC01884	dist=755872;dist=69955	.	.	2p24.1	0.4641	0.3869	0.3007	0.5767	0.0748	0.4913	0.549	0.4794	rs12712474
2	22690113	22690113	C	G	intergenic	LINC01822;LINC01884	dist=756589;dist=69238	.	.	2p24.1	0.4367	0.3137	0.2928	0.553	0.0758	0.4828	0.5397	0.4641	rs13005634
2	22693285	22693285	A	G	intergenic	LINC01822;LINC01884	dist=759761;dist=66066	.	.	2p24.1	0.4391	0.3221	0.2919	0.5629	0.0743	0.4825	0.5403	0.4602	rs7603463
2	22693675	22693675	G	C	intergenic	LINC01822;LINC01884	dist=760151;dist=65676	.	.	2p24.1	0.4397	0.3238	0.2912	0.5629	0.0751	0.4831	0.5405	0.4611	rs10183442
2	22694172	22694172	G	A	intergenic	LINC01822;LINC01884	dist=760648;dist=65179	.	.	2p24.1	0.4361	0.3128	0.2902	0.553	0.0753	0.4831	0.5395	0.4631	rs2036731
2	22696407	22696407	C	T	intergenic	LINC01822;LINC01884	dist=762883;dist=62944	.	.	2p24.1	0.4315	0.2964	0.2895	0.553	0.0757	0.4825	0.5399	0.4601	rs1509368
2	22697499	22697499	C	T	intergenic	LINC01822;LINC01884	dist=763975;dist=61852	.	.	2p24.1	0.4581	0.3886	0.2986	0.5629	0.0753	0.4825	0.5397	0.4682	rs1396728
2	22700404	22700404	C	T	intergenic	LINC01822;LINC01884	dist=766880;dist=58947	.	.	2p24.1	0.4383	0.3172	0.2919	0.5629	0.0759	0.4837	0.5401	0.4652	rs7596367
2	22701991	22701991	T	A	intergenic	LINC01822;LINC01884	dist=768467;dist=57360	.	.	2p24.1	0.5147	0.4533	0.3693	0.5767	0.1434	0.5665	0.5837	0.5275	rs11892655
2	22705266	22705266	G	C	intergenic	LINC01822;LINC01884	dist=771742;dist=54085	.	.	2p24.1	0.4387	0.3193	0.2924	0.56	0.0754	0.4831	0.5402	0.4653	rs11894059
2	22708883	22708883	C	T	intergenic	LINC01822;LINC01884	dist=775359;dist=50468	.	.	2p24.1	0.5112	0.4388	0.3687	0.5833	0.1452	0.5673	0.5841	0.5277	rs7607130
2	22709902	22709902	C	A	intergenic	LINC01822;LINC01884	dist=776378;dist=49449	.	.	2p24.1	0.4313	0.2952	0.2902	0.553	0.0754	0.4834	0.5395	0.4602	rs4366933
2	22712316	22712316	T	G	intergenic	LINC01822;LINC01884	dist=778792;dist=47035	.	.	2p24.1	0.5094	0.4309	0.3672	0.5795	0.1449	0.567	0.5851	0.5297	rs937932
2	22712696	22712696	G	A	intergenic	LINC01822;LINC01884	dist=779172;dist=46655	.	.	2p24.1	0.4349	0.308	0.2883	0.553	0.0728	0.4828	0.5394	0.4632	rs877024
2	22714668	22714668	A	G	intergenic	LINC01822;LINC01884	dist=781144;dist=44683	.	.	2p24.1	0.4357	0.3078	0.2907	0.5629	0.0724	0.4845	0.5406	0.4641	rs7570156
2	22723287	22723287	C	G	intergenic	LINC01822;LINC01884	dist=789763;dist=36064	.	.	2p24.1	0.5244	0.5604	0.3242	0.5861	0.0752	0.502	0.5666	0.5072	rs12712498
2	22726579	22726579	A	G	intergenic	LINC01822;LINC01884	dist=793055;dist=32772	.	.	2p24.1	0.4396	0.31	0.29	0.5567	0.0734	0.4928	0.5451	0.4663	rs12987255
2	22727821	22727821	C	T	intergenic	LINC01822;LINC01884	dist=794297;dist=31530	.	.	2p24.1	0.4354	0.2975	0.2895	0.5533	0.0733	0.4928	0.5436	0.4642	rs12712502
2	22729391	22729391	GTCATCCCAGGAAAAAGTTGT	-	.	.	.	.	.	.	.	.	.	.	.	.	.	.	.
2	22729432	22729432	G	A	intergenic	LINC01822;LINC01884	dist=795908;dist=29919	.	.	2p24.1	0.4331	0.2916	0.2895	0.553	0.0719	0.4928	0.5422	0.4653	rs13030499
2	22730953	22730953	T	C	intergenic	LINC01822;LINC01884	dist=797429;dist=28398	.	.	2p24.1	0.4493	0.3327	0.2943	0.5728	0.0729	0.4957	0.5499	0.4755	rs7560281
2	22731165	22731165	T	C	intergenic	LINC01822;LINC01884	dist=797641;dist=28186	.	.	2p24.1	0.4432	0.3289	0.2885	0.5638	0.0726	0.4925	0.5417	0.4672	rs7563236
2	22731168	22731168	G	A	intergenic	LINC01822;LINC01884	dist=797644;dist=28183	.	.	2p24.1	0.4436	0.3296	0.2885	0.5638	0.073	0.4931	0.5418	0.4682	rs7572495
2	22731231	22731231	T	G	intergenic	LINC01822;LINC01884	dist=797707;dist=28120	.	.	2p24.1	0.4435	0.3293	0.2895	0.5604	0.074	0.4937	0.542	0.4641	rs7563351
2	22731241	22731241	C	T	intergenic	LINC01822;LINC01884	dist=797717;dist=28110	.	.	2p24.1	0.4436	0.329	0.2907	0.5629	0.0735	0.4937	0.5422	0.466	rs7599844
2	22731855	22731855	T	C	intergenic	LINC01822;LINC01884	dist=798331;dist=27496	.	.	2p24.1	0.4498	0.3326	0.2926	0.5728	0.0742	0.4957	0.5509	0.4745	rs1979986
2	22732020	22732020	T	C	intergenic	LINC01822;LINC01884	dist=798496;dist=27331	.	.	2p24.1	0.4499	0.3325	0.2943	0.5728	0.0741	0.4963	0.5509	0.4755	rs1463977
2	22732502	22732502	T	C	intergenic	LINC01822;LINC01884	dist=798978;dist=26849	.	.	2p24.1	0.4394	0.3108	0.2914	0.56	0.0738	0.4934	0.5435	0.4663	rs34226313
2	22733846	22733846	T	C	intergenic	LINC01822;LINC01884	dist=800322;dist=25505	.	.	2p24.1	0.4868	0.4628	0.3005	0.5767	0.0737	0.4963	0.5505	0.4755	rs13410782
2	22735641	22735641	T	C	intergenic	LINC01822;LINC01884	dist=802117;dist=23710	.	.	2p24.1	0.4487	0.3322	0.2933	0.5633	0.074	0.496	0.5494	0.4724	rs12712503
2	22735750	22735750	G	A	intergenic	LINC01822;LINC01884	dist=802226;dist=23601	.	.	2p24.1	0.4378	0.3068	0.2909	0.553	0.0739	0.4923	0.5435	0.4621	rs17320320
2	22738509	22738509	A	G	intergenic	LINC01822;LINC01884	dist=804985;dist=20842	.	.	2p24.1	0.4391	0.3104	0.2907	0.5629	0.0727	0.4926	0.5433	0.4683	rs12712504
2	22738725	22738725	A	T	intergenic	LINC01822;LINC01884	dist=805201;dist=20626	.	.	2p24.1	0.4474	0.3405	0.2914	0.5629	0.0738	0.4928	0.5429	0.4673	rs6716550
2	22740048	22740048	C	T	intergenic	LINC01822;LINC01884	dist=806524;dist=19303	.	.	2p24.1	0.4355	0.299	0.2942	0.5638	0.0726	0.4933	0.5428	0.4642	rs1509388
2	22740340	22740340	C	T	intergenic	LINC01822;LINC01884	dist=806816;dist=19011	.	.	2p24.1	0.4449	0.331	0.2958	0.5629	0.0733	0.4936	0.5428	0.4682	rs1509389
2	22740599	22740599	A	C	intergenic	LINC01822;LINC01884	dist=807075;dist=18752	.	.	2p24.1	0.4864	0.4601	0.3014	0.5728	0.0728	0.4963	0.5516	0.4775	rs12712506
2	22741121	22741121	C	T	intergenic	LINC01822;LINC01884	dist=807597;dist=18230	.	.	2p24.1	0.4395	0.3008	0.2943	0.5629	0.0737	0.4946	0.5488	0.4714	rs10184624
2	22741939	22741939	A	G	intergenic	LINC01822;LINC01884	dist=808415;dist=17412	.	.	2p24.1	0.4559	0.3633	0.2912	0.5629	0.0733	0.4946	0.5469	0.4683	rs13006508
2	22742356	22742356	T	C	intergenic	LINC01822;LINC01884	dist=808832;dist=16995	.	.	2p24.1	0.4564	0.3572	0.295	0.57	0.0736	0.4963	0.5503	0.4744	rs6735294
2	22742909	22742909	C	T	intergenic	LINC01822;LINC01884	dist=809385;dist=16442	.	.	2p24.1	0.4525	0.3529	0.2955	0.5671	0.0716	0.4957	0.5457	0.4713	rs1509390
2	22742911	22742911	T	C	intergenic	LINC01822;LINC01884	dist=809387;dist=16440	.	.	2p24.1	0.4525	0.3526	0.2955	0.5671	0.0719	0.4957	0.5458	0.4714	rs1509391
2	22743278	22743278	T	C	intergenic	LINC01822;LINC01884	dist=809754;dist=16073	.	.	2p24.1	0.4596	0.368	0.2955	0.5728	0.0734	0.4969	0.5504	0.4756	rs1509392
2	22747124	22747124	A	T	intergenic	LINC01822;LINC01884	dist=813600;dist=12227	.	.	2p24.1	0.4351	0.2984	0.2861	0.553	0.0731	0.4928	0.5437	0.4631	rs10199182
2	22747197	22747197	G	A	intergenic	LINC01822;LINC01884	dist=813673;dist=12154	.	.	2p24.1	0.4356	0.2986	0.2861	0.553	0.0734	0.492	0.5443	0.4671	rs10209879
2	200696352	200696352	T	C	intronic	FTCDNL1	.	.	.	2q33.1	0.7959	0.8335	0.9007	0.8775	0.8071	0.6841	0.7941	0.7536	rs2689765
2	200697058	200697058	A	C	intronic	FTCDNL1	.	.	.	2q33.1	0.7965	0.8337	0.9005	0.8775	0.8078	0.6845	0.7949	0.7572	rs6738494
2	200697246	200697246	G	A	intronic	FTCDNL1	.	.	.	2q33.1	0.7941	0.8335	0.901	0.8775	0.7833	0.6829	0.7931	0.7541	rs6710393
2	200714766	200714766	C	T	intronic	FTCDNL1	.	.	.	2q33.1	0.664	0.7013	0.7727	0.6544	0.7692	0.6003	0.6398	0.6653	rs717915
2	200716119	200716119	C	A	upstream	FTCDNL1	dist=223	.	.	2q33.1	0.7942	0.8067	0.9055	0.8533	0.7677	0.7266	0.7988	0.7819	rs796364
2	200725473	200725473	T	C	intergenic	FTCDNL1;C2orf69	dist=9577;dist=50506	.	.	2q33.1	0.1424	0.0319	0.0859	0.149	0.133	0.2215	0.1895	0.1864	rs71424239
2	200728475	200728475	C	A	intergenic	FTCDNL1;C2orf69	dist=12579;dist=47504	.	.	2q33.1	0.8091	0.8474	0.9105	0.851	0.7726	0.7444	0.8003	0.793	rs769948
2	200729558	200729558	A	G	intergenic	FTCDNL1;C2orf69	dist=13662;dist=46421	.	.	2q33.1	0.8096	0.8464	0.9115	0.851	0.771	0.7489	0.8011	0.785	rs769949
2	200730028	200730028	A	G	intergenic	FTCDNL1;C2orf69	dist=14132;dist=45951	.	.	2q33.1	0.8086	0.8463	0.9103	0.851	0.7717	0.7444	0.8005	0.7869	rs769950
2	200734368	200734368	C	T	intergenic	FTCDNL1;C2orf69	dist=18472;dist=41611	.	.	2q33.1	0.8083	0.8461	0.9103	0.85	0.7739	0.7435	0.8	0.7857	rs769952
2	200736507	200736507	C	G	intergenic	FTCDNL1;C2orf69	dist=20611;dist=39472	.	.	2q33.1	0.1905	0.1539	0.0901	0.1467	0.225	0.2557	0.1984	0.2103	rs11693528
2	200741720	200741720	G	A	intergenic	FTCDNL1;C2orf69	dist=25824;dist=34259	.	.	2q33.1	0.1419	0.0319	0.0851	0.149	0.13	0.2211	0.1892	0.1834	rs11694369
2	200749550	200749550	A	-	intergenic	FTCDNL1;C2orf69	dist=33654;dist=26429	.	.	2q33.1	.	.	.	.	.	.	.	.	.
2	200749566	200749566	A	G	intergenic	FTCDNL1;C2orf69	dist=33670;dist=26413	.	.	2q33.1	0.8083	0.8442	0.9105	0.851	0.7757	0.7436	0.8006	0.7888	rs281785
2	200749749	200749749	T	A	intergenic	FTCDNL1;C2orf69	dist=33853;dist=26230	.	.	2q33.1	0.8092	0.8469	0.9103	0.851	0.7745	0.7443	0.8012	0.7869	rs281784
2	200750444	200750444	C	T	intergenic	FTCDNL1;C2orf69	dist=34548;dist=25535	.	.	2q33.1	0.8079	0.8461	0.9105	0.851	0.7745	0.7433	0.7992	0.7867	rs188146
2	200751582	200751582	G	A	intergenic	FTCDNL1;C2orf69	dist=35686;dist=24397	.	.	2q33.1	0.8081	0.8464	0.9115	0.851	0.7727	0.7434	0.7994	0.7872	rs281783
2	200753673	200753673	G	A	intergenic	FTCDNL1;C2orf69	dist=37777;dist=22306	.	.	2q33.1	0.8077	0.8438	0.9111	0.851	0.7756	0.7437	0.7997	0.7888	rs281782
2	200753901	200753901	T	C	intergenic	FTCDNL1;C2orf69	dist=38005;dist=22078	.	.	2q33.1	0.8081	0.8456	0.9123	0.851	0.7776	0.7437	0.7991	0.7894	rs166848
2	200754393	200754393	A	C	intergenic	FTCDNL1;C2orf69	dist=38497;dist=21586	.	.	2q33.1	0.809	0.846	0.9105	0.851	0.7767	0.7435	0.8009	0.7878	rs281781
2	200767512	200767512	C	T	intergenic	FTCDNL1;C2orf69	dist=51616;dist=8467	.	.	2q33.1	0.8077	0.8455	0.9101	0.851	0.7701	0.7436	0.7994	0.7872	rs1658807
2	200768491	200768491	C	T	intergenic	FTCDNL1;C2orf69	dist=52595;dist=7488	.	.	2q33.1	0.1433	0.0327	0.0851	0.1538	0.1311	0.2427	0.1938	0.1828	rs56155997
2	200769539	200769539	T	G	intergenic	FTCDNL1;C2orf69	dist=53643;dist=6440	.	.	2q33.1	0.8081	0.8462	0.9105	0.851	0.7748	0.7434	0.7995	0.7857	rs1704186
2	200772720	200772720	T	C	intergenic	FTCDNL1;C2orf69	dist=56824;dist=3259	.	.	2q33.1	0.8079	0.8456	0.9141	0.849	0.7707	0.7396	0.7997	0.781	rs281786
2	200775125	200775125	T	C	upstream	C2orf69	dist=854	.	.	2q33.1	0.1412	0.0317	0.0859	0.149	0.1292	0.2217	0.1879	0.1828	rs35594306
2	200777843	200777843	-	CAGT	intronic	C2orf69	.	.	.	2q33.1	0.8263	0.8586	0.9077	0.8974	0.7888	0.7375	0.8128	0.8051	rs199520438
2	200777930	200777930	A	G	intronic	C2orf69	.	.	.	2q33.1	0.1542	0.0347	0.0714	0.1558	0.2289	0.2687	0.2242	0.2101	rs186546506
2	200778204	200778204	-	AT	intronic	C2orf69	.	.	.	2q33.1	0.8091	0.8213	0.8792	0.851	0.7824	0.7774	0.8035	0.7981	rs369894062
2	200780698	200780698	T	G	intronic	C2orf69	.	.	.	2q33.1	0.8084	0.8459	0.9093	0.851	0.7787	0.7438	0.7997	0.7867	rs281789
2	200780737	200780737	T	C	intronic	C2orf69	.	.	.	2q33.1	0.1419	0.0317	0.0871	0.149	0.1302	0.2215	0.189	0.1853	rs35220450
2	200783705	200783705	A	T	intronic	C2orf69	.	.	.	2q33.1	0.8083	0.846	0.9093	0.851	0.7796	0.7436	0.7996	0.7853	rs281788
2	200785854	200785854	T	C	intronic	C2orf69	.	.	.	2q33.1	0.8072	0.8429	0.911	0.8483	0.7776	0.7425	0.7994	0.7846	rs13016447
2	200787719	200787719	T	C	intronic	C2orf69	.	.	.	2q33.1	0.8083	0.846	0.9093	0.851	0.7788	0.7436	0.7996	0.7869	rs281759
2	200787804	200787804	A	G	intronic	C2orf69	.	.	.	2q33.1	0.8083	0.8465	0.9093	0.851	0.7782	0.7433	0.7995	0.7863	rs281760
2	200792498	200792498	G	T	UTR3	C2orf69	NM_153689:c.*1889G>T	.	.	2q33.1	0.8088	0.846	0.9099	0.851	0.7807	0.7451	0.8	0.7866	rs3098341
2	200792881	200792881	C	T	UTR3	C2orf69	NM_153689:c.*2272C>T	.	.	2q33.1	0.8084	0.8454	0.9089	0.851	0.7813	0.744	0.7996	0.7879	rs971232
2	200794870	200794870	C	T	UTR3	TYW5	NM_001039693:c.*2920G>A	.	.	2q33.1	0.8075	0.8452	0.9093	0.85	0.7739	0.7409	0.7999	0.781	rs281763
2	200799201	200799201	C	G	intronic	TYW5	.	.	.	2q33.1	0.8112	0.8549	0.9114	0.851	0.7792	0.7426	0.8003	0.7834	rs281762
2	200803023	200803023	A	G	intronic	TYW5	.	.	.	2q33.1	0.8098	0.8544	0.9101	0.851	0.7807	0.74	0.7987	0.7818	rs3114090
2	200806854	200806854	G	A	intronic	TYW5	.	.	.	2q33.1	0.8094	0.8533	0.9029	0.851	0.778	0.74	0.7983	0.7843	rs166846
2	200809709	200809709	T	C	intronic	TYW5	.	.	.	2q33.1	0.81	0.8548	0.9093	0.851	0.7773	0.7407	0.799	0.7831	rs281769
2	200812202	200812202	C	A	intronic	TYW5	.	.	.	2q33.1	0.8084	0.8546	0.9043	0.851	0.7488	0.7405	0.7993	0.7812	rs281771
2	200814572	200814572	C	T	intronic	TYW5	.	.	.	2q33.1	0.8084	0.8542	0.9093	0.851	0.7481	0.7404	0.7993	0.7832	rs281774
2	200814720	200814720	A	T	intronic	TYW5	.	.	.	2q33.1	0.8093	0.8554	0.9093	0.851	0.7512	0.7408	0.7999	0.7827	rs176008
2	200814809	200814809	C	G	intronic	TYW5	.	.	.	2q33.1	0.8088	0.8546	0.9093	0.851	0.7497	0.7401	0.7996	0.7838	rs1509835
2	200816382	200816382	C	T	intronic	TYW5	.	.	.	2q33.1	0.8089	0.8548	0.9093	0.8533	0.7525	0.7404	0.7995	0.7827	rs1658810
2	200818258	200818258	T	C	intronic	TYW5	.	.	.	2q33.1	0.8193	0.8905	0.9093	0.851	0.7488	0.7401	0.8004	0.7853	rs4410273
2	200819177	200819177	C	A	intronic	TYW5	.	.	.	2q33.1	0.8192	0.8908	0.9091	0.851	0.7503	0.74	0.8	0.7843	rs4673611
2	200820505	200820505	T	G	UTR5	MAIP1	NM_024520:c.-17T>G	.	.	2q33.1	0.8196	0.8907	0.9081	0.851	0.7522	0.7405	0.8005	0.7875	rs281766
2	200823360	200823360	T	A	intronic	MAIP1	.	.	.	2q33.1	0.8193	0.8909	0.9093	0.851	0.7475	0.7406	0.8002	0.7873	rs166845
2	200825240	200825240	A	T	intronic	MAIP1	.	.	.	2q33.1	0.819	0.8905	0.9067	0.8377	0.7475	0.7405	0.8003	0.7857	rs281768
2	200829208	200829208	-	T	downstream	MAIP1	dist=361	.	.	2q33.1	0.802	0.879	0.8649	0.8225	0.7491	0.6533	0.7895	0.7601	rs35007110
2	200829993	200829993	G	A	intergenic	MAIP1;SPATS2L	dist=1146;dist=340611	.	.	2q33.1	0.8191	0.8907	0.9069	0.8377	0.7438	0.7407	0.8007	0.7875	rs10178177
2	200830137	200830137	G	T	intergenic	MAIP1;SPATS2L	dist=1290;dist=340467	.	.	2q33.1	0.8191	0.8907	0.9081	0.8377	0.7447	0.7403	0.8003	0.7894	rs4263095
2	200834282	200834282	T	G	intergenic	MAIP1;SPATS2L	dist=5435;dist=336322	.	.	2q33.1	0.819	0.8888	0.9093	0.851	0.7466	0.7407	0.8007	0.7889	rs281776
2	200838613	200838613	G	A	intergenic	MAIP1;SPATS2L	dist=9766;dist=331991	.	.	2q33.1	0.8185	0.8881	0.9045	0.8567	0.745	0.7404	0.8006	0.7857	rs11895190
2	200846666	200846666	C	T	intergenic	MAIP1;SPATS2L	dist=17819;dist=323938	.	.	2q33.1	0.8185	0.8881	0.9053	0.851	0.746	0.7417	0.8	0.7899	rs281794
2	200847990	200847990	G	A	intergenic	MAIP1;SPATS2L	dist=19143;dist=322614	.	.	2q33.1	0.8184	0.8883	0.9045	0.851	0.7444	0.7403	0.8004	0.7869	rs281793
2	200860138	200860138	T	C	intergenic	MAIP1;SPATS2L	dist=31291;dist=310466	.	.	2q33.1	0.8508	0.9285	0.9189	0.8642	0.755	0.7784	0.8304	0.8224	rs6743396
2	200861161	200861161	T	G	intergenic	MAIP1;SPATS2L	dist=32314;dist=309443	.	.	2q33.1	0.8508	0.9286	0.9187	0.8642	0.7572	0.7792	0.8299	0.8228	rs6435040
2	200863349	200863349	A	C	intergenic	MAIP1;SPATS2L	dist=34502;dist=307255	.	.	2q33.1	0.8509	0.9288	0.9189	0.8642	0.7578	0.7791	0.83	0.8228	rs4673634
2	200867144	200867144	A	G	intergenic	MAIP1;SPATS2L	dist=38297;dist=303460	.	.	2q33.1	0.8509	0.9288	0.9189	0.8642	0.755	0.7791	0.8303	0.8228	rs6435041
2	200870197	200870197	C	G	intergenic	MAIP1;SPATS2L	dist=41350;dist=300407	.	.	2q33.1	0.8498	0.9252	0.9189	0.8642	0.7559	0.7791	0.83	0.8224	rs1605900
2	200874443	200874443	G	T	intergenic	MAIP1;SPATS2L	dist=45596;dist=296161	.	.	2q33.1	0.8508	0.9286	0.9189	0.8642	0.7562	0.7794	0.8301	0.8224	rs1509832
2	200882610	200882610	C	T	intergenic	MAIP1;SPATS2L	dist=53763;dist=287994	.	.	2q33.1	0.8507	0.9288	0.9189	0.8642	0.7559	0.7795	0.8298	0.8228	rs2202922
2	200884615	200884615	A	C	intergenic	MAIP1;SPATS2L	dist=55768;dist=285989	.	.	2q33.1	0.8544	0.9292	0.9234	0.8667	0.7591	0.7866	0.8314	0.8273	rs3106089
2	200885973	200885973	G	A	intergenic	MAIP1;SPATS2L	dist=57126;dist=284631	.	.	2q33.1	0.826	0.8654	0.8945	0.8615	0.751	0.7627	0.8217	0.8078	rs203758
2	200900866	200900866	C	T	intergenic	MAIP1;SPATS2L	dist=72019;dist=269738	.	.	2q33.1	0.1614	0.1127	0.0873	0.1358	0.2447	0.2208	0.1701	0.1813	rs203769
2	200902411	200902411	G	A	intergenic	MAIP1;SPATS2L	dist=73564;dist=268193	.	.	2q33.1	0.1492	0.0712	0.0811	0.1367	0.2432	0.2206	0.1702	0.1776	rs203767
2	200902672	200902672	T	C	intergenic	MAIP1;SPATS2L	dist=73825;dist=267932	.	.	2q33.1	0.1684	0.1387	0.0859	0.1358	0.2435	0.221	0.1697	0.1813	rs203766
2	200903020	200903020	G	A	intergenic	MAIP1;SPATS2L	dist=74173;dist=267584	.	.	2q33.1	0.1679	0.139	0.0859	0.1358	0.2429	0.2172	0.1698	0.1807	rs203765
2	200903189	200903189	T	A	intergenic	MAIP1;SPATS2L	dist=74342;dist=267415	.	.	2q33.1	0.1672	0.1388	0.0829	0.1358	0.2435	0.2137	0.1697	0.1777	rs188102
2	200905136	200905136	C	A	intergenic	MAIP1;SPATS2L	dist=76289;dist=265468	.	.	2q33.1	0.1486	0.071	0.0813	0.1358	0.2386	0.2208	0.1695	0.1772	rs203762
2	200910347	200910347	C	A	intergenic	MAIP1;SPATS2L	dist=81500;dist=260257	.	.	2q33.1	0.1492	0.0709	0.0811	0.1358	0.2435	0.2211	0.1702	0.1772	rs12619136
2	200910653	200910653	A	C	intergenic	MAIP1;SPATS2L	dist=81806;dist=259951	.	.	2q33.1	0.1493	0.071	0.0811	0.1358	0.2451	0.221	0.17	0.1772	rs56225698
2	200913453	200913453	C	T	intergenic	MAIP1;SPATS2L	dist=84606;dist=257151	.	.	2q33.1	0.1493	0.071	0.0811	0.1358	0.2435	0.221	0.1702	0.1772	rs78527234
2	200913743	200913743	C	T	intergenic	MAIP1;SPATS2L	dist=84896;dist=256861	.	.	2q33.1	0.1493	0.0709	0.0811	0.1376	0.2447	0.2208	0.1703	0.1776	rs74771155
2	200913822	200913822	T	G	intergenic	MAIP1;SPATS2L	dist=84975;dist=256782	.	.	2q33.1	0.1491	0.0712	0.0811	0.1358	0.2432	0.221	0.1699	0.1776	rs79156935
2	200915716	200915716	T	C	intergenic	MAIP1;SPATS2L	dist=86869;dist=254888	.	.	2q33.1	0.1492	0.0711	0.0811	0.1367	0.2435	0.221	0.17	0.1772	rs79333757
2	200916004	200916004	G	A	intergenic	MAIP1;SPATS2L	dist=87157;dist=254600	.	.	2q33.1	0.1493	0.0711	0.0813	0.1367	0.245	0.2206	0.1702	0.1773	rs11688168
2	200916230	200916230	T	C	intergenic	MAIP1;SPATS2L	dist=87383;dist=254374	.	.	2q33.1	0.1476	0.0706	0.0805	0.1358	0.2407	0.2197	0.1681	0.1728	rs11694236
2	200916239	200916239	C	T	intergenic	MAIP1;SPATS2L	dist=87392;dist=254365	.	.	2q33.1	0.1482	0.0711	0.0807	0.1358	0.2404	0.2205	0.1687	0.1729	rs11688194
2	200916403	200916403	C	T	intergenic	MAIP1;SPATS2L	dist=87556;dist=254201	.	.	2q33.1	0.1494	0.0712	0.0811	0.1358	0.245	0.2209	0.1704	0.1752	rs34381014
2	200919836	200919836	C	T	intergenic	MAIP1;SPATS2L	dist=90989;dist=250768	.	.	2q33.1	0.1493	0.0709	0.0811	0.1358	0.2435	0.2211	0.1703	0.1773	rs56285751
2	200920461	200920461	T	-	intergenic	MAIP1;SPATS2L	dist=91614;dist=250143	.	.	2q33.1	.	.	.	.	.	.	.	.	.
2	200923081	200923081	A	G	intergenic	MAIP1;SPATS2L	dist=94234;dist=247523	.	.	2q33.1	0.1489	0.0711	0.0789	0.1358	0.2438	0.2206	0.1697	0.1769	rs11679658
2	200929531	200929531	C	T	intergenic	MAIP1;SPATS2L	dist=100684;dist=241073	.	.	2q33.1	0.1499	0.0737	0.0823	0.1358	0.2441	0.2208	0.17	0.1752	rs76568708
2	200941367	200941367	T	C	intergenic	MAIP1;SPATS2L	dist=112520;dist=229237	.	.	2q33.1	0.1493	0.0612	0.1217	0.14	0.2522	0.2252	0.1709	0.1894	rs74706215
2	200944333	200944333	G	T	intergenic	MAIP1;SPATS2L	dist=115486;dist=226271	.	.	2q33.1	0.1486	0.0611	0.1217	0.1391	0.2512	0.2245	0.17	0.1867	rs56216998
2	233559312	233559312	T	C	intergenic	EFHD1;GIGYF2	dist=11821;dist=2703	.	.	2q37.1	0.6575	0.7285	0.6026	0.6523	0.6681	0.6021	0.6312	0.6551	rs10933406
2	233560303	233560303	A	T	intergenic	EFHD1;GIGYF2	dist=12812;dist=1712	.	.	2q37.1	0.6533	0.7272	0.5959	0.649	0.6713	0.5996	0.6247	0.6458	rs62193269
2	233561743	233561743	C	G	upstream	GIGYF2	dist=272	.	.	2q37.1	0.6526	0.7272	0.5945	0.649	0.6691	0.5999	0.6237	0.6442	rs1104764
2	233562731	233562731	C	G	intronic	GIGYF2	.	.	.	2q37.1	0.6925	0.7486	0.6599	0.6788	0.882	0.6733	0.6464	0.6861	rs4144795
2	233566210	233566210	A	G	intronic	GIGYF2	.	.	.	2q37.1	0.7283	0.8589	0.67	0.6724	0.8853	0.6745	0.6519	0.7035	rs11688166
2	233566914	233566914	T	C	intronic	GIGYF2	.	.	.	2q37.1	0.6584	0.7317	0.6029	0.6523	0.6693	0.6014	0.6312	0.6551	rs2012423
2	233567342	233567342	A	G	intronic	GIGYF2	.	.	.	2q37.1	0.728	0.8574	0.6751	0.6821	0.8864	0.6739	0.6534	0.707	rs11689851
2	233570199	233570199	T	C	intronic	GIGYF2	.	.	.	2q37.1	0.7272	0.8573	0.6754	0.6779	0.8829	0.6729	0.6526	0.7026	rs62193271
2	233570204	233570204	T	C	intronic	GIGYF2	.	.	.	2q37.1	0.6577	0.7307	0.6014	0.6477	0.6673	0.6013	0.6309	0.6538	rs10427328
2	233579634	233579634	T	C	intronic	GIGYF2	.	.	.	2q37.1	0.6567	0.7303	0.5995	0.6523	0.666	0.6028	0.6289	0.654	rs6710294
2	233581937	233581937	A	G	intronic	GIGYF2	.	.	.	2q37.1	0.7272	0.8569	0.6734	0.6867	0.8826	0.6745	0.6524	0.701	rs2344611
2	233586427	233586427	T	C	intronic	GIGYF2	.	.	.	2q37.1	0.6576	0.7311	0.6005	0.6523	0.6669	0.6019	0.6305	0.6531	rs6717048
2	233591239	233591239	T	C	intronic	GIGYF2	.	.	.	2q37.1	0.6569	0.7305	0.5983	0.6567	0.6671	0.6025	0.6291	0.6512	rs1022329
2	233592487	233592487	G	A	intronic	GIGYF2	.	.	.	2q37.1	0.6569	0.7311	0.5983	0.6523	0.666	0.602	0.6291	0.6534	rs6704763
2	233593499	233593499	C	T	intronic	GIGYF2	.	.	.	2q37.1	0.7261	0.8561	0.6734	0.6821	0.8807	0.6745	0.6512	0.701	rs17164
2	233595163	233595163	C	A	intronic	GIGYF2	.	.	.	2q37.1	0.7281	0.857	0.6746	0.6824	0.8814	0.6764	0.6536	0.7037	rs6716488
2	233603065	233603065	C	G	intronic	GIGYF2	.	.	.	2q37.1	0.7253	0.8521	0.6742	0.6846	0.8813	0.6747	0.6516	0.7	rs2344613
2	233616709	233616709	A	G	intronic	GIGYF2	.	.	.	2q37.1	0.6572	0.7296	0.599	0.6523	0.6683	0.6023	0.6303	0.6547	rs6733495
2	233617647	233617647	T	C	intronic	GIGYF2	.	.	.	2q37.1	0.6613	0.745	0.6002	0.6577	0.6675	0.6017	0.6298	0.653	rs12105766
2	233627250	233627250	T	C	intronic	GIGYF2	.	.	.	2q37.1	0.6571	0.7306	0.5993	0.6523	0.6654	0.6022	0.6297	0.6524	rs12999865
2	233635213	233635213	T	C	intronic	GIGYF2;KCNJ13	.	.	.	2q37.1	0.6577	0.7311	0.6002	0.6523	0.6656	0.6011	0.6307	0.6527	rs2293780
2	233636450	233636450	A	G	intronic	GIGYF2;KCNJ13	.	.	.	2q37.1	0.6578	0.7314	0.6014	0.6567	0.6658	0.6021	0.6306	0.652	rs1973675
2	233636922	233636922	T	C	intronic	GIGYF2;KCNJ13	.	.	.	2q37.1	0.6833	0.8202	0.6074	0.6533	0.6673	0.6019	0.6309	0.6561	rs11893358
2	233638351	233638351	G	A	intronic	GIGYF2;KCNJ13	.	.	.	2q37.1	0.738	0.8943	0.677	0.6821	0.8815	0.6749	0.6526	0.7053	rs974321
2	233641083	233641083	G	C	intronic	GIGYF2;KCNJ13	.	.	.	2q37.1	0.6565	0.7303	0.6002	0.651	0.6675	0.6014	0.6288	0.6523	rs737027
2	233644011	233644011	A	G	intronic	GIGYF2	.	.	.	2q37.1	0.7267	0.8569	0.6742	0.6788	0.8861	0.6746	0.6515	0.7006	rs283487
2	233645970	233645970	G	A	intronic	GIGYF2	.	.	.	2q37.1	0.6955	0.7512	0.6643	0.6821	0.8806	0.6729	0.6504	0.6948	rs2592104
2	233656918	233656918	G	A	intronic	GIGYF2	.	.	.	2q37.1	0.6475	0.7283	0.5921	0.6433	0.6642	0.5839	0.6175	0.6334	rs283470
2	233661526	233661526	T	C	intronic	GIGYF2	.	.	.	2q37.1	0.7381	0.8945	0.6775	0.6821	0.8837	0.6742	0.6526	0.7074	rs283467
2	233666787	233666787	G	A	intronic	GIGYF2	.	.	.	2q37.1	0.7434	0.9075	0.8138	0.6854	0.9988	0.6576	0.6402	0.6965	rs283465
2	233678326	233678326	G	A	intronic	GIGYF2	.	.	.	2q37.1	0.3426	0.2682	0.4017	0.3477	0.3405	0.3976	0.3699	0.3439	rs12619195
2	233679275	233679275	A	C	intronic	GIGYF2	.	.	.	2q37.1	0.1243	0.094	0.1831	0.1319	0.0401	0.1566	0.1495	0.1166	rs5004510
2	233681512	233681512	T	G	intronic	GIGYF2	.	.	.	2q37.1	0.321	0.3088	0.3389	0.3179	0.1174	0.3254	0.3486	0.3115	rs1078323
2	233683984	233683984	C	T	intronic	GIGYF2	.	.	.	2q37.1	0.2725	0.1439	0.3258	0.3179	0.1163	0.3251	0.3463	0.2974	rs13001052
2	233686862	233686862	A	G	intronic	GIGYF2	.	.	.	2q37.1	0.2747	0.1454	0.3278	0.3179	0.116	0.3256	0.3502	0.2967	rs13021823
2	233688542	233688542	C	T	intronic	GIGYF2	.	.	.	2q37.1	0.2737	0.1447	0.3258	0.3179	0.116	0.3254	0.3484	0.2969	rs35491427
2	233690082	233690082	C	T	intronic	GIGYF2	.	.	.	2q37.1	0.2622	0.1055	0.3242	0.3179	0.1163	0.3254	0.348	0.2926	rs12993791
2	233697337	233697337	A	C	intronic	GIGYF2	.	.	.	2q37.1	0.2632	0.1095	0.3213	0.3179	0.1152	0.3253	0.3479	0.2941	rs921055
2	233699459	233699459	C	T	intronic	GIGYF2	.	.	.	2q37.1	0.273	0.1425	0.3258	0.3179	0.1159	0.3255	0.3485	0.2974	rs34707169
2	233704252	233704252	A	G	intronic	GIGYF2	.	.	.	2q37.1	0.2728	0.1425	0.3225	0.3179	0.1159	0.3256	0.3484	0.293	rs2289911
2	233709465	233709465	T	G	intronic	GIGYF2	.	.	.	2q37.1	0.2631	0.1075	0.3234	0.3179	0.1159	0.3247	0.3486	0.2949	rs7560115
2	233713237	233713237	G	A	intronic	GIGYF2	.	.	.	2q37.1	0.2731	0.1422	0.3266	0.3179	0.116	0.3258	0.3485	0.2974	rs13009957
2	233715487	233715487	G	A	intronic	GIGYF2	.	.	.	2q37.1	0.273	0.1424	0.3266	0.3179	0.1159	0.3253	0.3484	0.2974	rs13024330
2	233716421	233716421	C	T	intronic	GIGYF2	.	.	.	2q37.1	0.2682	0.1417	0.3258	0.3179	0.116	0.3092	0.3425	0.2986	rs4973563
2	233717303	233717303	AAT	-	.	.	.	.	.	.	.	.	.	.	.	.	.	.	.
2	233718440	233718440	A	G	intronic	GIGYF2	.	.	.	2q37.1	0.3463	0.2693	0.401	0.35	0.3362	0.404	0.3754	0.3476	rs4973564
2	233719948	233719948	C	T	intronic	GIGYF2	.	.	.	2q37.1	0.269	0.1066	0.3254	0.3079	0.0946	0.3399	0.3605	0.3037	rs13008436
2	233725364	233725364	G	A	downstream	GIGYF2	dist=75	.	.	2q37.1	0.262	0.1053	0.323	0.3179	0.1059	0.325	0.3486	0.2959	rs13007579
2	233726836	233726836	G	A	intergenic	GIGYF2;C2orf82	dist=1547;dist=6888	.	.	2q37.1	0.318	0.1798	0.395	0.35	0.3356	0.3981	0.3711	0.3456	rs2675972
2	233743109	233743109	A	G	UTR3	C2orf82	NM_001346122:c.*2043A>G;NM_001346120:c.*2043A>G;NM_206895:c.*2043A>G;NM_001346121:c.*2043A>G	.	.	2q37.1	0.268	0.2439	0.3038	0.2767	0.1156	0.2735	0.2958	0.2556	rs778371
2	233753281	233753281	G	A	intronic	NGEF	.	.	.	2q37.1	0.2393	0.1253	0.3002	0.2781	0.1513	0.279	0.3011	0.2495	rs2675955
2	233767037	233767037	A	G	intronic	NGEF	.	.	.	2q37.1	0.2239	0.1103	0.2297	0.2781	0.1045	0.2745	0.289	0.2357	rs4973569
2	233768788	233768788	G	A	intronic	NGEF	.	.	.	2q37.1	0.2206	0.0943	0.2291	0.2748	0.1022	0.2745	0.2919	0.2367	rs938575
2	233770577	233770577	G	A	intronic	NGEF	.	.	.	2q37.1	0.1252	0.028	0.113	0.1804	0.0688	0.1827	0.1858	0.125	rs183493815
2	233770814	233770814	G	T	intronic	NGEF	.	.	.	2q37.1	0.1557	0.0587	0.1307	0.2214	0.0691	0.2489	0.2288	0.2049	rs188020433
20	37364981	37364981	T	C	intergenic	SLC32A1;ACTR5	dist=6966;dist=12116	.	.	20q11.23	0.4284	0.3693	0.4439	0.4636	0.4233	0.4419	0.4574	0.446	rs2247054
20	37376808	37376808	G	A	upstream	ACTR5	dist=289	.	.	20q11.23	0.2494	0.2372	0.2174	0.2534	0.2819	0.2282	0.2602	0.2417	rs2748661
20	37376984	37376984	G	C	upstream	ACTR5	dist=113	.	.	20q11.23	0.2487	0.2376	0.216	0.2483	0.2829	0.2272	0.2589	0.2403	rs2748662
20	37377139	37377139	C	T	exonic	ACTR5	.	synonymous SNV	ACTR5:NM_024855:exon1:c.C18T:p.F6F	20q11.23	0.2386	0.2027	0.2153	0.2483	0.281	0.2269	0.2586	0.2392	rs2254105
20	37378982	37378982	-	GT	intronic	ACTR5	.	.	.	20q11.23	0.2479	0.2366	0.2122	0.2483	0.2791	0.2264	0.2584	0.2429	rs35293116
20	37379357	37379357	C	T	intronic	ACTR5	.	.	.	20q11.23	0.2399	0.2033	0.2158	0.2483	0.2818	0.2272	0.2607	0.2413	rs2425366
20	37379564	37379564	G	A	intronic	ACTR5	.	.	.	20q11.23	0.2493	0.2379	0.216	0.2483	0.2812	0.2269	0.2601	0.2423	rs2254369
20	37379629	37379629	C	A	intronic	ACTR5	.	.	.	20q11.23	0.2393	0.2029	0.2148	0.25	0.2816	0.2269	0.2598	0.2424	rs2254377
20	37380203	37380203	G	A	intronic	ACTR5	.	.	.	20q11.23	0.21	0.1025	0.2124	0.2483	0.2814	0.2264	0.2588	0.2332	rs2254488
20	37380319	37380319	C	T	intronic	ACTR5	.	.	.	20q11.23	0.2389	0.2024	0.2148	0.2483	0.2805	0.2264	0.2596	0.2433	rs2254492
20	37381455	37381455	A	G	intronic	ACTR5	.	.	.	20q11.23	0.2381	0.1997	0.2148	0.2483	0.2788	0.226	0.2597	0.2429	rs2757518
20	37381627	37381627	G	A	intronic	ACTR5	.	.	.	20q11.23	0.2333	0.2194	0.2064	0.2285	0.281	0.2103	0.2432	0.2352	rs2254603
20	37382402	37382402	A	G	intronic	ACTR5	.	.	.	20q11.23	0.2383	0.1998	0.2138	0.2467	0.2828	0.227	0.2596	0.2413	rs1406856
20	37382585	37382585	A	C	intronic	ACTR5	.	.	.	20q11.23	0.2498	0.1252	0.2508	0.2724	0.3146	0.272	0.3029	0.2828	rs1406855
20	37383517	37383517	C	G	intronic	ACTR5	.	.	.	20q11.23	0.2439	0.1941	0.2148	0.2649	0.2809	0.2354	0.2717	0.249	rs2757520
20	37383640	37383640	T	C	exonic	ACTR5	.	synonymous SNV	ACTR5:NM_024855:exon4:c.T816C:p.N272N	20q11.23	0.2391	0.2028	0.2129	0.2483	0.2794	0.2265	0.2599	0.2403	rs2748663
20	37383841	37383841	C	T	intronic	ACTR5	.	.	.	20q11.23	0.2376	0.197	0.2153	0.2483	0.2824	0.2268	0.2597	0.2392	rs2757521
20	37385240	37385240	C	T	intronic	ACTR5	.	.	.	20q11.23	0.2487	0.237	0.216	0.2483	0.2809	0.2262	0.2595	0.2434	rs2425367
20	37386119	37386119	T	C	intronic	ACTR5	.	.	.	20q11.23	0.2389	0.2013	0.2148	0.2483	0.2812	0.2268	0.26	0.2413	rs2255202
20	37386377	37386377	C	T	intronic	ACTR5	.	.	.	20q11.23	0.2389	0.2005	0.2153	0.2483	0.2815	0.2267	0.2604	0.2423	rs2255213
20	37387985	37387985	A	G	intronic	ACTR5	.	.	.	20q11.23	0.2487	0.2371	0.2165	0.2483	0.2812	0.2259	0.2593	0.2434	rs2244193
20	37388431	37388431	T	C	intronic	ACTR5	.	.	.	20q11.23	0.2356	0.19	0.2148	0.2483	0.2825	0.2269	0.2595	0.2449	rs2244281
20	37392106	37392106	G	A	intronic	ACTR5	.	.	.	20q11.23	0.2369	0.1963	0.2112	0.245	0.2844	0.2268	0.2589	0.2403	rs2244791
20	37392189	37392189	A	G	intronic	ACTR5	.	.	.	20q11.23	0.2565	0.2618	0.2172	0.2517	0.2888	0.2268	0.2601	0.2434	rs2244797
20	37395112	37395112	A	G	intronic	ACTR5	.	.	.	20q11.23	0.2437	0.2179	0.2141	0.2483	0.2899	0.2265	0.2595	0.2424	rs2243520
20	37396262	37396262	A	G	intronic	ACTR5	.	.	.	20q11.23	0.2355	0.1891	0.2148	0.2483	0.2906	0.2265	0.2592	0.2408	rs2245237
20	37397158	37397158	A	G	intronic	ACTR5	.	.	.	20q11.23	0.239	0.2013	0.2148	0.2483	0.2884	0.2267	0.2595	0.2418	rs2263750
20	37397511	37397511	A	G	intronic	ACTR5	.	.	.	20q11.23	0.2386	0.2	0.2153	0.2483	0.288	0.2264	0.2593	0.2424	rs2757522
20	37397909	37397909	A	G	intronic	ACTR5	.	.	.	20q11.23	0.2396	0.2019	0.2153	0.2483	0.2914	0.2266	0.2601	0.2429	rs2247983
20	37398232	37398232	C	T	intronic	ACTR5	.	.	.	20q11.23	0.238	0.2006	0.2148	0.2483	0.2887	0.2266	0.2581	0.2387	rs2248100
20	37399874	37399874	C	T	intronic	ACTR5	.	.	.	20q11.23	0.2264	0.1952	0.2053	0.2285	0.2887	0.2098	0.2425	0.2321	rs911721
20	37399942	37399942	G	A	intronic	ACTR5	.	.	.	20q11.23	0.2092	0.0977	0.2124	0.2483	0.2875	0.2268	0.2591	0.2342	rs911720
20	37401267	37401267	G	T	downstream	ACTR5	dist=178	.	.	20q11.23	0.2434	0.2183	0.2148	0.2483	0.2868	0.2261	0.259	0.2413	rs2248447
20	37403043	37403043	TC	-	.	.	.	.	.	.	.	.	.	.	.	.	.	.	.
20	37403229	37403229	C	T	intergenic	ACTR5;PPP1R16B	dist=2140;dist=31107	.	.	20q11.23	0.2433	0.2178	0.2153	0.2483	0.2847	0.2251	0.2594	0.2418	rs941513
20	37403369	37403369	G	A	intergenic	ACTR5;PPP1R16B	dist=2280;dist=30967	.	.	20q11.23	0.7613	0.799	0.7852	0.7517	0.7138	0.774	0.7405	0.7592	rs2867238
20	37404951	37404951	A	G	intergenic	ACTR5;PPP1R16B	dist=3862;dist=29385	.	.	20q11.23	0.7565	0.7827	0.7852	0.7517	0.7079	0.7735	0.7407	0.7592	rs2023354
20	37405344	37405344	C	T	intergenic	ACTR5;PPP1R16B	dist=4255;dist=28992	.	.	20q11.23	0.244	0.2183	0.2163	0.25	0.2894	0.2268	0.2597	0.2429	rs2748665
20	37408166	37408166	-	C	intergenic	ACTR5;PPP1R16B	dist=7077;dist=26170	.	.	20q11.23	0.1342	0.0745	0.1306	0.1435	0.1905	0.1354	0.1652	0.142	rs35804672
20	37410306	37410306	C	G	intergenic	ACTR5;PPP1R16B	dist=9217;dist=24030	.	.	20q11.23	0.2387	0.201	0.2112	0.2467	0.2906	0.2289	0.2588	0.242	rs2745011
20	37410332	37410332	G	A	intergenic	ACTR5;PPP1R16B	dist=9243;dist=24004	.	.	20q11.23	0.2352	0.1888	0.2146	0.2533	0.2925	0.2266	0.2588	0.2424	rs2748669
20	37410679	37410679	A	G	intergenic	ACTR5;PPP1R16B	dist=9590;dist=23657	.	.	20q11.23	0.2106	0.1022	0.2129	0.2483	0.2893	0.2273	0.2589	0.2361	rs2748670
20	37410875	37410875	A	G	intergenic	ACTR5;PPP1R16B	dist=9786;dist=23461	.	.	20q11.23	0.2393	0.201	0.2153	0.2483	0.2914	0.2276	0.2594	0.2434	rs941512
20	37411443	37411443	C	T	intergenic	ACTR5;PPP1R16B	dist=10354;dist=22893	.	.	20q11.23	0.2423	0.2176	0.2126	0.2601	0.2927	0.2176	0.2569	0.2511	rs2263758
20	37411474	37411474	AA	-	.	.	.	.	.	.	.	.	.	.	.	.	.	.	.
20	37412453	37412453	G	A	intergenic	ACTR5;PPP1R16B	dist=11364;dist=21883	.	.	20q11.23	0.2396	0.1995	0.2207	0.2568	0.2894	0.2271	0.2612	0.2417	rs2748671
20	37412820	37412820	A	G	intergenic	ACTR5;PPP1R16B	dist=11731;dist=21516	.	.	20q11.23	0.2445	0.2193	0.2211	0.2483	0.2908	0.2274	0.2592	0.2438	rs2252554
20	37413591	37413591	C	T	intergenic	ACTR5;PPP1R16B	dist=12502;dist=20745	.	.	20q11.23	0.2437	0.218	0.2148	0.2483	0.2909	0.2275	0.259	0.2423	rs2180225
20	37414161	37414161	A	G	intergenic	ACTR5;PPP1R16B	dist=13072;dist=20175	.	.	20q11.23	0.3578	0.3049	0.3864	0.41	0.3455	0.3593	0.3864	0.3673	rs2748673
20	37415502	37415502	T	C	intergenic	ACTR5;PPP1R16B	dist=14413;dist=18834	.	.	20q11.23	0.3457	0.3011	0.3774	0.3874	0.3426	0.3434	0.3691	0.3585	rs2425369
20	37416536	37416536	C	T	intergenic	ACTR5;PPP1R16B	dist=15447;dist=17800	.	.	20q11.23	0.2318	0.2136	0.2053	0.2285	0.2927	0.2101	0.2423	0.2347	rs1321100
20	37417840	37417840	C	G	intergenic	ACTR5;PPP1R16B	dist=16751;dist=16496	.	.	20q11.23	0.2318	0.2143	0.2026	0.2285	0.2959	0.2094	0.2418	0.2347	rs2255982
20	37417891	37417891	A	G	intergenic	ACTR5;PPP1R16B	dist=16802;dist=16445	.	.	20q11.23	0.2319	0.2141	0.2053	0.2285	0.2935	0.2099	0.2423	0.2337	rs2748674
20	37419296	37419296	A	G	intergenic	ACTR5;PPP1R16B	dist=18207;dist=15040	.	.	20q11.23	0.2255	0.1944	0.2026	0.2285	0.2892	0.2094	0.2412	0.2321	rs731457
20	37419323	37419323	C	G	intergenic	ACTR5;PPP1R16B	dist=18234;dist=15013	.	.	20q11.23	0.2316	0.213	0.2026	0.2384	0.2948	0.2093	0.2421	0.2352	rs731458
20	37419415	37419415	A	G	intergenic	ACTR5;PPP1R16B	dist=18326;dist=14921	.	.	20q11.23	0.2313	0.2126	0.2053	0.2285	0.2946	0.2095	0.2419	0.2342	rs731459
20	37419702	37419702	A	C	intergenic	ACTR5;PPP1R16B	dist=18613;dist=14634	.	.	20q11.23	0.3441	0.2991	0.3744	0.3833	0.3493	0.3418	0.3668	0.3596	rs6101226
20	37419994	37419994	G	A	intergenic	ACTR5;PPP1R16B	dist=18905;dist=14342	.	.	20q11.23	0.2316	0.212	0.2057	0.2285	0.295	0.2096	0.2426	0.2342	rs2425370
20	37420050	37420050	A	C	intergenic	ACTR5;PPP1R16B	dist=18961;dist=14286	.	.	20q11.23	0.3103	0.27	0.358	0.3775	0.3475	0.3093	0.3253	0.3214	rs2425371
20	37420738	37420738	T	C	intergenic	ACTR5;PPP1R16B	dist=19649;dist=13598	.	.	20q11.23	0.3436	0.3027	0.3768	0.3874	0.3484	0.3359	0.3655	0.3497	rs2745008
20	37422726	37422726	C	G	intergenic	ACTR5;PPP1R16B	dist=21637;dist=11610	.	.	20q11.23	0.6306	0.6992	0.6014	0.6033	0.6625	0.6103	0.5953	0.6143	rs4812272
20	37422829	37422829	G	A	intergenic	ACTR5;PPP1R16B	dist=21740;dist=11507	.	.	20q11.23	0.7392	0.789	0.7542	0.7185	0.7379	0.7368	0.7108	0.7336	rs4456761
20	37423863	37423863	G	A	intergenic	ACTR5;PPP1R16B	dist=22774;dist=10473	.	.	20q11.23	0.6638	0.7172	0.6129	0.6126	0.6779	0.6467	0.6395	0.6543	rs6071511
20	37424196	37424196	T	C	intergenic	ACTR5;PPP1R16B	dist=23107;dist=10140	.	.	20q11.23	0.7444	0.8039	0.7596	0.7152	0.729	0.7379	0.7136	0.7301	rs6124071
20	37424257	37424257	G	C	intergenic	ACTR5;PPP1R16B	dist=23168;dist=10079	.	.	20q11.23	0.6636	0.7166	0.6166	0.6126	0.6751	0.6445	0.6404	0.6503	rs6071514
20	37424958	37424958	C	T	intergenic	ACTR5;PPP1R16B	dist=23869;dist=9378	.	.	20q11.23	0.6634	0.7157	0.6184	0.6074	0.6781	0.6462	0.6399	0.6475	rs11699770
20	37425958	37425958	G	A	intergenic	ACTR5;PPP1R16B	dist=24869;dist=8378	.	.	20q11.23	0.7117	0.7774	0.6471	0.6854	0.6774	0.6794	0.6902	0.6906	rs2103655
20	37426096	37426096	C	T	intergenic	ACTR5;PPP1R16B	dist=25007;dist=8240	.	.	20q11.23	0.0051	0.0076	0.0133	0	0	0.0018	0.0045	0.0059	rs10153970
20	37426167	37426167	C	T	intergenic	ACTR5;PPP1R16B	dist=25078;dist=8169	.	.	20q11.23	0.086	0.1628	0.0491	0.0513	0.0248	0.0361	0.0647	0.044	rs7262141
20	37426580	37426580	T	C	intergenic	ACTR5;PPP1R16B	dist=25491;dist=7756	.	.	20q11.23	0.7129	0.7797	0.6471	0.6833	0.678	0.6801	0.6911	0.6916	rs6071524
20	37429409	37429409	C	T	intergenic	ACTR5;PPP1R16B	dist=28320;dist=4927	.	.	20q11.23	0.6636	0.7159	0.6169	0.6126	0.6782	0.6449	0.6404	0.6497	rs12481241
20	37430425	37430425	G	A	intergenic	ACTR5;PPP1R16B	dist=29336;dist=3911	.	.	20q11.23	0.6583	0.7136	0.6138	0.6126	0.6765	0.6303	0.6349	0.6421	rs6071542
20	37434133	37434133	G	A	upstream	PPP1R16B	dist=203	.	.	20q11.23	0.6506	0.7112	0.6074	0.5927	0.6748	0.628	0.6223	0.6398	rs6065078
20	37438824	37438824	G	A	intronic	PPP1R16B	.	.	.	20q11.23	0.7166	0.7938	0.6456	0.6854	0.678	0.6794	0.6904	0.6971	rs6124079
20	37440046	37440046	T	C	intronic	PPP1R16B	.	.	.	20q11.23	0.6725	0.748	0.6136	0.6126	0.6806	0.6448	0.6397	0.6575	rs6101301
20	37440918	37440918	G	T	intronic	PPP1R16B	.	.	.	20q11.23	0.6709	0.7474	0.6122	0.6126	0.6776	0.6447	0.6374	0.6554	rs6071578
20	37445747	37445747	C	T	intronic	PPP1R16B	.	.	.	20q11.23	0.66	0.7428	0.605	0.5927	0.6796	0.6288	0.6222	0.6469	rs6129108
20	37446985	37446985	C	T	intronic	PPP1R16B	.	.	.	20q11.23	0.6605	0.7429	0.6031	0.5927	0.6822	0.6287	0.6227	0.6523	rs6124087
20	37447919	37447919	A	G	intronic	PPP1R16B	.	.	.	20q11.23	0.7585	0.8898	0.7518	0.6954	0.7373	0.7213	0.6967	0.728	rs10854216
20	37453652	37453652	A	C	intronic	PPP1R16B	.	.	.	20q11.23	0.6606	0.7442	0.605	0.5927	0.6801	0.6289	0.6226	0.6466	rs6124088
20	37455269	37455269	C	T	intronic	PPP1R16B	.	.	.	20q11.23	0.731	0.7967	0.7494	0.6954	0.7323	0.7214	0.6951	0.722	rs909865
20	37455370	37455370	C	A	intronic	PPP1R16B	.	.	.	20q11.23	0.6595	0.7421	0.6055	0.5872	0.6814	0.6278	0.6217	0.6475	rs6093097
20	37455588	37455588	A	T	intronic	PPP1R16B	.	.	.	20q11.23	0.7315	0.7974	0.7488	0.6954	0.7329	0.7208	0.6958	0.7209	rs6124090
20	37455995	37455995	C	T	intronic	PPP1R16B	.	.	.	20q11.23	0.6853	0.7451	0.7184	0.62	0.7314	0.6868	0.6447	0.6855	rs2015901
20	37456205	37456205	T	C	intronic	PPP1R16B	.	.	.	20q11.23	0.7675	0.9024	0.7625	0.702	0.7376	0.723	0.7066	0.7311	rs2016946
20	37457106	37457106	G	A	intronic	PPP1R16B	.	.	.	20q11.23	0.6565	0.7324	0.6014	0.59	0.6764	0.6279	0.6219	0.6452	rs6129111
20	37457184	37457184	C	G	intronic	PPP1R16B	.	.	.	20q11.23	0.7312	0.7996	0.7446	0.6954	0.7278	0.7199	0.695	0.7218	rs6101326
20	37461311	37461311	G	C	intronic	PPP1R16B	.	.	.	20q11.23	0.745	0.8467	0.7476	0.6954	0.7281	0.7222	0.6952	0.7212	rs6015966
20	37461354	37461354	C	G	intronic	PPP1R16B	.	.	.	20q11.23	0.7451	0.8461	0.7464	0.6967	0.7292	0.7206	0.6959	0.7212	rs6028157
20	37463814	37463814	G	T	intronic	PPP1R16B	.	.	.	20q11.23	0.6594	0.7413	0.6017	0.5927	0.6772	0.6271	0.6228	0.6462	rs4812316
20	37465283	37465283	A	T	intronic	PPP1R16B	.	.	.	20q11.23	0.7418	0.8371	0.747	0.6954	0.7274	0.7209	0.695	0.7189	rs2294556
20	37466529	37466529	G	A	intronic	PPP1R16B	.	.	.	20q11.23	0.7294	0.7936	0.747	0.6954	0.728	0.722	0.6944	0.7168	rs4812317
20	37470453	37470453	G	A	intronic	PPP1R16B	.	.	.	20q11.23	0.7396	0.8274	0.7446	0.6921	0.7277	0.7216	0.6961	0.7163	rs4368395
20	37472478	37472478	A	C	intronic	PPP1R16B	.	.	.	20q11.23	0.6554	0.7262	0.6048	0.5927	0.6782	0.6305	0.6224	0.6415	rs34431148
20	37472902	37472902	G	A	intronic	PPP1R16B	.	.	.	20q11.23	0.6975	0.79	0.7165	0.6225	0.7273	0.6862	0.6445	0.6806	rs4381836
20	37475516	37475516	C	T	intronic	PPP1R16B	.	.	.	20q11.23	0.658	0.7345	0.6019	0.5967	0.6747	0.6284	0.6238	0.6471	rs6028161
20	37476277	37476277	T	C	intronic	PPP1R16B	.	.	.	20q11.23	0.7383	0.8248	0.747	0.6954	0.728	0.7211	0.6947	0.7204	rs6093098
20	37476984	37476984	G	T	intronic	PPP1R16B	.	.	.	20q11.23	0.7246	0.8602	0.7314	0.6258	0.7382	0.6886	0.6566	0.6888	rs6028162
20	37477034	37477034	T	C	intronic	PPP1R16B	.	.	.	20q11.23	0.671	0.781	0.6017	0.5927	0.6756	0.628	0.6237	0.6446	rs6028163
20	37479016	37479016	A	C	intronic	PPP1R16B	.	.	.	20q11.23	0.6968	0.7877	0.716	0.6192	0.7314	0.686	0.6442	0.682	rs6071605
20	37482616	37482616	A	G	intronic	PPP1R16B	.	.	.	20q11.23	0.6705	0.7805	0.6017	0.5894	0.6706	0.628	0.6238	0.6429	rs4812319
20	37483039	37483039	A	G	intronic	PPP1R16B	.	.	.	20q11.23	0.6965	0.7879	0.716	0.6192	0.7216	0.686	0.6447	0.6772	rs4812320
20	37483428	37483428	T	G	intronic	PPP1R16B	.	.	.	20q11.23	0.6666	0.7771	0.5988	0.5839	0.6677	0.6273	0.6186	0.6414	rs4812321
20	37483430	37483430	G	A	intronic	PPP1R16B	.	.	.	20q11.23	0.6668	0.7772	0.5988	0.5839	0.6677	0.6273	0.6189	0.6401	rs4812322
20	37484311	37484311	G	A	intronic	PPP1R16B	.	.	.	20q11.23	0.6692	0.7796	0.6019	0.5894	0.6704	0.628	0.6212	0.6409	rs6028167
20	37485380	37485380	T	A	intronic	PPP1R16B	.	.	.	20q11.23	0.652	0.7244	0.5993	0.5894	0.671	0.6214	0.62	0.638	rs4812324
20	37485458	37485458	G	A	intronic	PPP1R16B	.	.	.	20q11.23	0.6519	0.7242	0.6017	0.5894	0.6712	0.6218	0.6198	0.6375	rs4812325
20	37485986	37485986	G	A	intronic	PPP1R16B	.	.	.	20q11.23	0.6681	0.78	0.6002	0.5894	0.6708	0.621	0.6206	0.6408	rs4812326
3	53160360	53160360	G	A	intronic	RFT1	.	.	.	3p21.1	0.2856	0.0716	0.3902	0.3013	0.3381	0.3435	0.3804	0.3531	rs11713763
6	73132745	73132745	C	G	intergenic	RIMS1;KCNQ5	dist=19900;dist=198826	.	.	6q13	0.2645	0.0692	0.2005	0.2881	0.4153	0.3804	0.3332	0.3398	rs9360557
6	73133122	73133122	T	A	intergenic	RIMS1;KCNQ5	dist=20277;dist=198449	.	.	6q13	0.2112	0.0571	0.1396	0.2086	0.4043	0.3053	0.2589	0.2653	rs9350458
6	73135430	73135430	A	G	intergenic	RIMS1;KCNQ5	dist=22585;dist=196141	.	.	6q13	0.263	0.0647	0.1969	0.2781	0.3989	0.3826	0.3343	0.3422	rs1548335
6	73138417	73138417	T	C	intergenic	RIMS1;KCNQ5	dist=25572;dist=193154	.	.	6q13	0.289	0.1624	0.2041	0.2733	0.3943	0.3819	0.3314	0.3422	rs139957555
6	73143697	73143697	A	C	intergenic	RIMS1;KCNQ5	dist=30852;dist=187874	.	.	6q13	0.2912	0.1635	0.2041	0.2733	0.398	0.3826	0.3345	0.3462	rs2789588
6	73144421	73144421	G	T	intergenic	RIMS1;KCNQ5	dist=31576;dist=187150	.	.	6q13	0.2915	0.1635	0.2038	0.28	0.3993	0.3836	0.3348	0.3462	rs17795878
6	73144748	73144748	A	G	intergenic	RIMS1;KCNQ5	dist=31903;dist=186823	.	.	6q13	0.2623	0.0642	0.195	0.28	0.4011	0.3827	0.3332	0.3422	rs2492961
6	73144974	73144974	A	G	intergenic	RIMS1;KCNQ5	dist=32129;dist=186597	.	.	6q13	0.2914	0.1632	0.2041	0.28	0.402	0.3828	0.3344	0.3462	rs2492962
6	73145459	73145459	C	T	intergenic	RIMS1;KCNQ5	dist=32614;dist=186112	.	.	6q13	0.2595	0.0651	0.1981	0.2781	0.4027	0.3567	0.3327	0.3367	rs2492963
6	73147048	73147048	C	A	intergenic	RIMS1;KCNQ5	dist=34203;dist=184523	.	.	6q13	0.2849	0.1633	0.2017	0.28	0.4095	0.346	0.3294	0.333	rs2999983
6	73147939	73147939	T	A	intergenic	RIMS1;KCNQ5	dist=35094;dist=183632	.	.	6q13	0.2919	0.1629	0.2053	0.2781	0.409	0.3806	0.3353	0.3452	rs2246911
6	73149101	73149101	C	T	intergenic	RIMS1;KCNQ5	dist=36256;dist=182470	.	.	6q13	0.2571	0.0566	0.1986	0.2781	0.408	0.3543	0.3329	0.3323	rs9351918
6	73149524	73149524	C	T	intergenic	RIMS1;KCNQ5	dist=36679;dist=182047	.	.	6q13	0.2875	0.1628	0.2053	0.2781	0.4111	0.354	0.3328	0.3391	rs2815733
6	73154800	73154800	G	A	intergenic	RIMS1;KCNQ5	dist=41955;dist=176771	.	.	6q13	0.3352	0.2186	0.2295	0.33	0.4186	0.4332	0.3738	0.3865	rs1416544
6	73155285	73155285	C	A	intergenic	RIMS1;KCNQ5	dist=42440;dist=176286	.	.	6q13	0.3329	0.2176	0.2325	0.3188	0.4114	0.4335	0.3707	0.3819	rs2815731
6	73155289	73155289	T	C	intergenic	RIMS1;KCNQ5	dist=42444;dist=176282	.	.	6q13	0.3333	0.2189	0.2332	0.3233	0.4132	0.4332	0.3706	0.3819	rs2789605
6	73157926	73157926	C	A	intergenic	RIMS1;KCNQ5	dist=45081;dist=173645	.	.	6q13	0.3197	0.0989	0.2339	0.3467	0.4294	0.4616	0.4019	0.408	rs1856507
6	73163951	73163951	A	G	intergenic	RIMS1;KCNQ5	dist=51106;dist=167620	.	.	6q13	0.6774	0.8448	0.7644	0.6689	0.5726	0.5698	0.6162	0.6076	rs2492966
7	86356183	86356183	A	G	intronic	GRM3	.	.	.	7q21.11	0.1055	0.0433	0.0621	0.1589	0.0762	0.1297	0.1389	0.1309	rs34436204
7	86361183	86361183	T	A	intronic	GRM3	.	.	.	7q21.11	0.1017	0.0429	0.0612	0.1589	0.0763	0.1075	0.1374	0.1181	rs12704283
7	86371167	86371167	G	C	intronic	GRM3	.	.	.	7q21.11	0.1042	0.0434	0.0621	0.1589	0.0751	0.1208	0.1384	0.1306	rs13238420
7	86375269	86375269	G	-	intronic	GRM3	.	.	.	7q21.11	.	.	.	.	.	.	.	.	.
7	86382560	86382560	C	T	intronic	GRM3	.	.	.	7q21.11	0.1005	0.0429	0.0622	0.1589	0.0754	0.0986	0.137	0.1163	rs12704287
7	86403263	86403263	T	C	intronic	GRM3	.	.	.	7q21.12	0.098	0.0364	0.0586	0.1093	0.0743	0.114	0.1329	0.1253	rs6943762
7	86412221	86412221	T	C	intronic	GRM3	.	.	.	7q21.12	0.0936	0.0206	0.0585	0.1093	0.0741	0.1138	0.133	0.1258	rs35274762
7	86420126	86420126	T	A	intronic	GRM3	.	.	.	7q21.12	0.0939	0.0349	0.0564	0.1556	0.0699	0.0977	0.1291	0.1212	rs13230421
7	86472331	86472331	A	T	intronic	GRM3	.	.	.	7q21.12	0.1349	0.029	0.0859	0.1854	0.0599	0.1818	0.1926	0.1792	rs7788115
7	86480634	86480634	C	T	intronic	GRM3	.	.	.	7q21.12	0.1356	0.0304	0.0883	0.1854	0.0666	0.1821	0.1922	0.1789	rs67263053
7	86536196	86536196	A	T	intronic	KIAA1324L	.	.	.	7q21.12	0.1354	0.0282	0.0887	0.1887	0.0599	0.186	0.1941	0.176	rs7781002
7	104807207	104807207	A	C	intronic	SRPK2	.	.	.	7q22.3	0.2844	0.1876	0.3365	0.3367	0.2907	0.2985	0.331	0.3139	rs10238507
7	104828098	104828098	C	T	intronic	SRPK2	.	.	.	7q22.3	0.2764	0.1669	0.3294	0.3344	0.2898	0.2977	0.3275	0.3096	rs3779210
7	104867330	104867330	T	G	intronic	SRPK2	.	.	.	7q22.3	0.7257	0.832	0.6706	0.6689	0.7002	0.702	0.6783	0.6969	rs9640686
7	104871892	104871892	G	T	intronic	SRPK2	.	.	.	7q22.3	0.7243	0.8288	0.6687	0.6689	0.701	0.702	0.6776	0.6914	rs10953470
7	104877916	104877916	T	C	intronic	SRPK2	.	.	.	7q22.3	0.6916	0.7149	0.6623	0.6623	0.7002	0.7026	0.6771	0.6874	rs2299319
7	104881530	104881530	A	G	intronic	SRPK2	.	.	.	7q22.3	0.7263	0.8364	0.6734	0.6689	0.7006	0.7027	0.6768	0.6912	rs3801282
7	104889573	104889573	T	C	intronic	SRPK2	.	.	.	7q22.3	0.7252	0.8306	0.673	0.6689	0.7015	0.7022	0.6782	0.6906	rs3801281
7	104894341	104894341	T	A	intronic	SRPK2	.	.	.	7q22.3	0.6678	0.5536	0.6877	0.6803	0.7232	0.7345	0.7024	0.7196	rs3823751
7	104898337	104898337	G	T	intronic	SRPK2	.	.	.	7q22.3	0.7241	0.83	0.6731	0.6467	0.7066	0.7019	0.6757	0.6933	rs4496901
7	104907017	104907017	C	T	intronic	SRPK2	.	.	.	7q22.3	0.7245	0.8307	0.6719	0.649	0.7014	0.7011	0.6769	0.6934	rs3801278
7	104907507	104907507	C	T	intronic	SRPK2	.	.	.	7q22.3	0.7242	0.8307	0.6691	0.649	0.7024	0.7018	0.6763	0.692	rs917114
7	104917682	104917682	T	C	intronic	SRPK2	.	.	.	7q22.3	0.7244	0.8308	0.6699	0.6656	0.705	0.703	0.6758	0.6894	rs7801804
7	104922115	104922115	T	A	intronic	SRPK2	.	.	.	7q22.3	0.7262	0.7993	0.6898	0.663	0.7188	0.7223	0.6874	0.6951	rs11765045
7	104923002	104923002	T	C	intronic	SRPK2	.	.	.	7q22.3	0.7248	0.8339	0.6687	0.6689	0.6984	0.7016	0.676	0.6898	rs11765899
7	104923005	104923005	A	G	intronic	SRPK2	.	.	.	7q22.3	0.7249	0.8346	0.6687	0.6689	0.6987	0.7015	0.6758	0.6898	rs10953474
7	104923929	104923929	C	T	intronic	SRPK2	.	.	.	7q22.3	0.7261	0.8359	0.6687	0.649	0.7005	0.7028	0.6774	0.6912	rs6466053
7	104927776	104927776	C	T	intronic	SRPK2	.	.	.	7q22.3	0.7304	0.839	0.6864	0.6745	0.7069	0.7028	0.6815	0.6903	rs7806591
7	104928869	104928869	A	G	intronic	SRPK2	.	.	.	7q22.3	0.6091	0.4387	0.6411	0.6656	0.703	0.7018	0.6696	0.666	rs7811681
7	104929064	104929064	A	C	intronic	SRPK2	.	.	.	7q22.3	0.6072	0.4367	0.6439	0.6623	0.6948	0.7006	0.6682	0.6619	rs6466055
7	104929267	104929267	T	C	intronic	SRPK2	.	.	.	7q22.3	0.6084	0.4376	0.643	0.6656	0.7015	0.7023	0.669	0.6656	rs6466056
7	104929633	104929633	C	A	intronic	SRPK2	.	.	.	7q22.3	0.6073	0.4396	0.6381	0.6656	0.7044	0.6961	0.6686	0.6674	rs12705304
7	104929837	104929837	C	G	intronic	SRPK2	.	.	.	7q22.3	0.608	0.4372	0.6435	0.6424	0.7022	0.7023	0.6686	0.668	rs2057883
7	104930250	104930250	T	C	intronic	SRPK2	.	.	.	7q22.3	0.6023	0.4278	0.6384	0.6623	0.6431	0.7016	0.6689	0.6609	rs2057884
7	104931338	104931338	G	A	intronic	SRPK2	.	.	.	7q22.3	0.7063	0.8253	0.6288	0.6443	0.6687	0.6707	0.6553	0.6667	rs10247799
7	104934271	104934271	A	G	intronic	SRPK2	.	.	.	7q22.3	0.7259	0.8373	0.6695	0.6477	0.7009	0.7019	0.6762	0.6912	rs66599006
7	104935801	104935801	T	G	intronic	SRPK2	.	.	.	7q22.3	0.611	0.4502	0.6421	0.6424	0.6994	0.7038	0.6687	0.6698	rs9649275
7	104942925	104942925	C	G	intronic	SRPK2	.	.	.	7q22.3	0.6153	0.4378	0.6471	0.6722	0.7019	0.705	0.6814	0.6756	rs13238191
7	104948076	104948076	A	G	intronic	SRPK2	.	.	.	7q22.3	0.7219	0.8085	0.6663	0.6821	0.7046	0.7049	0.6834	0.6904	rs10241415
7	104952483	104952483	T	C	intronic	SRPK2	.	.	.	7q22.3	0.7338	0.839	0.6706	0.6833	0.7016	0.7057	0.6895	0.6976	rs6466057
7	104953466	104953466	T	A	intronic	SRPK2	.	.	.	7q22.3	0.7286	0.8228	0.6687	0.6623	0.7002	0.7047	0.6892	0.6965	rs6962856
7	104957761	104957761	G	A	intronic	SRPK2	.	.	.	7q22.3	0.7315	0.8346	0.6715	0.6589	0.6969	0.7043	0.6884	0.6984	rs1204056
7	104958129	104958129	T	G	intronic	SRPK2	.	.	.	7q22.3	0.7334	0.8383	0.6706	0.6589	0.7035	0.7045	0.6894	0.7006	rs1204058
7	104963064	104963064	T	C	intronic	SRPK2	.	.	.	7q22.3	0.7334	0.8384	0.6718	0.66	0.6995	0.7038	0.6897	0.7006	rs1204060
7	104971987	104971987	G	T	intronic	SRPK2	.	.	.	7q22.3	0.7344	0.8384	0.6699	0.6846	0.7017	0.7066	0.6908	0.7004	rs1204066
7	104972174	104972174	T	C	intronic	SRPK2	.	.	.	7q22.3	0.6337	0.4886	0.6492	0.6755	0.702	0.7056	0.6889	0.6867	rs2040914
7	104981133	104981133	T	C	intronic	SRPK2	.	.	.	7q22.3	0.6305	0.4869	0.6495	0.6722	0.7016	0.6997	0.6849	0.6842	rs1121194
7	104984019	104984019	T	C	intronic	SRPK2	.	.	.	7q22.3	0.7348	0.8388	0.6711	0.6821	0.7046	0.7055	0.6912	0.6998	rs1204077
7	104986644	104986644	A	T	intronic	SRPK2	.	.	.	7q22.3	0.7338	0.839	0.6727	0.6633	0.6986	0.7045	0.69	0.7039	rs1204078
7	104988848	104988848	A	G	intronic	SRPK2	.	.	.	7q22.3	0.7316	0.8363	0.6684	0.6867	0.7048	0.6904	0.6872	0.6869	rs1204080
7	104995627	104995627	T	C	intronic	SRPK2	.	.	.	7q22.3	0.2668	0.1622	0.3285	0.3377	0.2996	0.2947	0.3106	0.3	rs12334245
7	104996472	104996472	A	G	intronic	SRPK2	.	.	.	7q22.3	0.6299	0.4762	0.6514	0.6556	0.7036	0.706	0.6882	0.6858	rs12668097
7	104997991	104997991	G	A	intronic	SRPK2	.	.	.	7q22.3	0.2667	0.1625	0.3273	0.3389	0.2985	0.2957	0.3105	0.2982	rs12705306
7	104999535	104999535	C	A	intronic	SRPK2	.	.	.	7q22.3	0.2617	0.1621	0.3261	0.3377	0.2993	0.2866	0.3028	0.2918	rs12671047
7	105001133	105001133	T	C	intronic	SRPK2	.	.	.	7q22.3	0.2696	0.1708	0.3289	0.3411	0.2979	0.2954	0.3113	0.3	rs4730080
7	105004968	105004968	C	T	intronic	SRPK2	.	.	.	7q22.3	0.2659	0.165	0.3294	0.3121	0.2998	0.2941	0.3079	0.2996	rs12705308
7	105005741	105005741	G	A	intronic	SRPK2	.	.	.	7q22.3	0.2686	0.1716	0.3321	0.3277	0.2948	0.2931	0.3102	0.2981	rs62484712
7	105006850	105006850	C	T	intronic	SRPK2	.	.	.	7q22.3	0.2651	0.1646	0.3215	0.339	0.2948	0.2885	0.3095	0.2973	rs4730081
7	105007470	105007470	T	C	intronic	SRPK2	.	.	.	7q22.3	0.2673	0.165	0.3285	0.351	0.299	0.2938	0.3101	0.2986	rs7800928
7	105008458	105008458	C	G	intronic	SRPK2	.	.	.	7q22.3	0.2682	0.1668	0.3305	0.3411	0.3001	0.2954	0.3105	0.2994	rs2030776
7	105011629	105011629	T	A	intronic	SRPK2	.	.	.	7q22.3	0.2693	0.1664	0.3365	0.34	0.3008	0.2981	0.3118	0.3021	rs13239067
7	105019355	105019355	G	C	intronic	SRPK2	.	.	.	7q22.3	0.2666	0.1637	0.3261	0.3212	0.2981	0.2959	0.3098	0.298	rs7357199
7	105020534	105020534	G	T	intronic	SRPK2	.	.	.	7q22.3	0.266	0.1622	0.3254	0.3377	0.2984	0.2955	0.3092	0.2975	rs35757884
7	105021829	105021829	C	G	intronic	SRPK2	.	.	.	7q22.3	0.2679	0.1665	0.3294	0.3411	0.2971	0.2956	0.3104	0.298	rs10227302
7	105024117	105024117	A	G	intronic	SRPK2	.	.	.	7q22.3	0.6303	0.4805	0.6502	0.6722	0.699	0.701	0.6881	0.6857	rs34387062
7	105025506	105025506	G	A	intronic	SRPK2	.	.	.	7q22.3	0.6315	0.4929	0.6507	0.651	0.6995	0.7001	0.6856	0.6835	rs6952386
7	105027509	105027509	T	C	intronic	SRPK2	.	.	.	7q22.3	0.2784	0.2053	0.3278	0.3212	0.3004	0.296	0.3095	0.299	rs4730082
7	105027646	105027646	G	A	intronic	SRPK2	.	.	.	7q22.3	0.6332	0.4866	0.6563	0.6722	0.6996	0.7042	0.6893	0.6847	rs3801999
7	105028370	105028370	T	C	intronic	SRPK2	.	.	.	7q22.3	0.268	0.1667	0.3229	0.3411	0.2994	0.2957	0.3105	0.3008	rs4727621
7	105031108	105031108	C	T	intergenic	SRPK2;PUS7	dist=1271;dist=65840	.	.	7q22.3	0.2592	0.1588	0.3179	0.3151	0.2944	0.2722	0.3047	0.2895	rs35601145
7	105050455	105050455	TTTTTATTTTTAAT	-	.	.	.	.	.	.	.	.	.	.	.	.	.	.	.
7	105051200	105051200	G	A	intergenic	SRPK2;PUS7	dist=21363;dist=45748	.	.	7q22.3	0.5991	0.3986	0.6334	0.6504	0.6509	0.703	0.6871	0.6772	rs7797160
7	105052959	105052959	A	T	intergenic	SRPK2;PUS7	dist=23122;dist=43989	.	.	7q22.3	0.6044	0.3888	0.636	0.6443	0.6574	0.711	0.692	0.6763	rs3847071
7	105058488	105058488	G	A	intergenic	SRPK2;PUS7	dist=28651;dist=38460	.	.	7q22.3	0.6033	0.3886	0.6446	0.67	0.6642	0.7074	0.6893	0.6742	rs7809847
7	105059606	105059606	A	C	intergenic	SRPK2;PUS7	dist=29769;dist=37342	.	.	7q22.3	0.6199	0.429	0.6519	0.6733	0.6652	0.7081	0.698	0.6867	rs4266584
7	105062370	105062370	G	T	intergenic	SRPK2;PUS7	dist=32533;dist=34578	.	.	7q22.3	0.6184	0.4248	0.6547	0.6667	0.6702	0.7076	0.6973	0.6871	rs2385559
7	105063372	105063372	C	G	intergenic	SRPK2;PUS7	dist=33535;dist=33576	.	.	7q22.3	0.6081	0.4029	0.6444	0.6689	0.666	0.7068	0.6903	0.6762	rs12535854
7	137042224	137042224	A	C	intergenic	PTN;DGKI	dist=13488;dist=30172	.	.	7q33	0.6759	0.7338	0.6241	0.5033	0.6405	0.6742	0.6525	0.6797	rs320688
7	137047137	137047137	A	C	intergenic	PTN;DGKI	dist=18401;dist=25259	.	.	7q33	0.6928	0.7931	0.628	0.5267	0.6306	0.6747	0.6529	0.6827	rs320696
7	137047182	137047182	C	G	intergenic	PTN;DGKI	dist=18446;dist=25214	.	.	7q33	0.2741	0.0907	0.3616	0.5	0.3679	0.3251	0.3469	0.3157	rs10954579
7	137048159	137048159	T	C	intergenic	PTN;DGKI	dist=19423;dist=24237	.	.	7q33	0.6758	0.7324	0.6244	0.5265	0.6318	0.6748	0.6535	0.6786	rs161346
7	137049277	137049277	A	G	intergenic	PTN;DGKI	dist=20541;dist=23119	.	.	7q33	0.6754	0.7321	0.6232	0.5	0.6316	0.675	0.653	0.6848	rs320698
7	137049477	137049477	G	A	intergenic	PTN;DGKI	dist=20741;dist=22919	.	.	7q33	0.6739	0.7308	0.6241	0.5	0.6318	0.674	0.6512	0.6786	rs320700
7	137049517	137049517	C	T	intergenic	PTN;DGKI	dist=20781;dist=22879	.	.	7q33	0.6744	0.7322	0.6232	0.5	0.6311	0.6748	0.6516	0.6776	rs320701
7	137050827	137050827	C	T	intergenic	PTN;DGKI	dist=22091;dist=21569	.	.	7q33	0.6753	0.7328	0.6244	0.5	0.6306	0.6754	0.6526	0.6814	rs320703
7	137051175	137051175	C	T	intergenic	PTN;DGKI	dist=22439;dist=21221	.	.	7q33	0.6745	0.7321	0.6241	0.5	0.6334	0.674	0.6517	0.6786	rs320704
7	137051371	137051371	T	A	intergenic	PTN;DGKI	dist=22635;dist=21025	.	.	7q33	0.275	0.0908	0.3616	0.5	0.3694	0.326	0.348	0.3167	rs1431098
7	137051382	137051382	G	T	intergenic	PTN;DGKI	dist=22646;dist=21014	.	.	7q33	0.6746	0.7317	0.6241	0.5	0.6324	0.6744	0.6519	0.68	rs320705
7	137052399	137052399	G	A	intergenic	PTN;DGKI	dist=23663;dist=19997	.	.	7q33	0.6743	0.7297	0.6241	0.5265	0.629	0.6755	0.6522	0.6776	rs161336
7	137052616	137052616	G	C	intergenic	PTN;DGKI	dist=23880;dist=19780	.	.	7q33	0.6752	0.7325	0.6241	0.5265	0.632	0.6751	0.6522	0.6776	rs161337
7	137052670	137052670	G	A	intergenic	PTN;DGKI	dist=23934;dist=19726	.	.	7q33	0.675	0.7325	0.6247	0.5265	0.6312	0.675	0.6519	0.6786	rs320706
7	137053273	137053273	A	C	intergenic	PTN;DGKI	dist=24537;dist=19123	.	.	7q33	0.6776	0.7386	0.6253	0.5265	0.6317	0.6749	0.6536	0.6796	rs320707
7	137059710	137059710	C	T	intergenic	PTN;DGKI	dist=30974;dist=12686	.	.	7q33	0.2753	0.0911	0.3621	0.4933	0.3764	0.3265	0.3481	0.3155	rs7782162
7	137059860	137059860	T	C	intergenic	PTN;DGKI	dist=31124;dist=12536	.	.	7q33	0.2751	0.0913	0.3604	0.5	0.3759	0.3263	0.3473	0.316	rs7804988
7	137060731	137060731	G	C	intergenic	PTN;DGKI	dist=31995;dist=11665	.	.	7q33	0.2883	0.1553	0.3515	0.4897	0.3693	0.3112	0.3417	0.3085	rs11765206
7	137062785	137062785	C	A	intergenic	PTN;DGKI	dist=34049;dist=9611	.	.	7q33	0.2743	0.0909	0.3604	0.5	0.3758	0.3244	0.3469	0.3133	rs11771579
7	137064062	137064062	A	G	intergenic	PTN;DGKI	dist=35326;dist=8334	.	.	7q33	0.2754	0.0905	0.3628	0.5	0.3733	0.3268	0.3491	0.3155	rs56361933
7	137066364	137066364	G	A	intergenic	PTN;DGKI	dist=37628;dist=6032	.	.	7q33	0.2738	0.0918	0.3612	0.4933	0.3687	0.3259	0.3454	0.3173	rs34997884
7	137067616	137067616	T	G	intergenic	PTN;DGKI	dist=38880;dist=4780	.	.	7q33	0.2637	0.0904	0.3618	0.4967	0.3695	0.3111	0.3298	0.3014	rs12534625
7	137068835	137068835	G	A	intergenic	PTN;DGKI	dist=40099;dist=3561	.	.	7q33	0.2623	0.0902	0.3621	0.4967	0.3413	0.311	0.3301	0.3008	rs13234894
7	137070207	137070207	C	T	intergenic	PTN;DGKI	dist=41471;dist=2189	.	.	7q33	0.2688	0.0909	0.363	0.5	0.3448	0.3256	0.3387	0.3078	rs983708
7	137070298	137070298	G	A	intergenic	PTN;DGKI	dist=41562;dist=2098	.	.	7q33	0.2986	0.1926	0.3702	0.5	0.3483	0.3256	0.3395	0.3149	rs7785663
7	137071144	137071144	T	C	intergenic	PTN;DGKI	dist=42408;dist=1252	.	.	7q33	0.2948	0.1812	0.3684	0.5	0.3438	0.3256	0.3391	0.3147	rs4518583
7	137071264	137071264	G	A	intergenic	PTN;DGKI	dist=42528;dist=1132	.	.	7q33	0.2984	0.1933	0.3699	0.5	0.3456	0.3245	0.3394	0.3136	rs4613918
7	137071327	137071327	T	G	intergenic	PTN;DGKI	dist=42591;dist=1069	.	.	7q33	0.2986	0.1938	0.3705	0.5	0.3462	0.3253	0.3392	0.3156	rs4283969
7	137071339	137071339	C	T	intergenic	PTN;DGKI	dist=42603;dist=1057	.	.	7q33	0.2988	0.1937	0.3693	0.5	0.3446	0.3251	0.3401	0.3139	rs2351137
7	137071390	137071390	C	T	intergenic	PTN;DGKI	dist=42654;dist=1006	.	.	7q33	0.3005	0.2016	0.3684	0.5	0.3439	0.3254	0.3389	0.3129	rs2351138
7	137072096	137072096	T	C	downstream	DGKI	dist=300	.	.	7q33	0.2994	0.1949	0.3696	0.5	0.347	0.325	0.3399	0.3177	rs4728408
7	137072151	137072151	A	G	downstream	DGKI	dist=245	.	.	7q33	0.2906	0.1653	0.3687	0.5	0.3445	0.324	0.3393	0.319	rs4732253
7	137072364	137072364	G	A	downstream	DGKI	dist=32	.	.	7q33	0.2857	0.1492	0.3684	0.5	0.3429	0.3245	0.3392	0.3169	rs728054
7	137072531	137072531	T	A	UTR3	DGKI	NM_001321708:c.*3435A>T;NM_004717:c.*3435A>T;NM_001321709:c.*3435A>T;NM_001321710:c.*3435A>T	.	.	7q33	0.2873	0.1499	0.3633	0.5	0.3421	0.3313	0.3406	0.317	rs728055
7	137072931	137072931	A	C	UTR3	DGKI	NM_001321708:c.*3035T>G;NM_004717:c.*3035T>G;NM_001321709:c.*3035T>G;NM_001321710:c.*3035T>G	.	.	7q33	0.2715	0.0975	0.3663	0.5	0.3437	0.3259	0.3399	0.3136	rs2278829
7	137073259	137073259	C	T	UTR3	DGKI	NM_001321708:c.*2707G>A;NM_004717:c.*2707G>A;NM_001321709:c.*2707G>A;NM_001321710:c.*2707G>A	.	.	7q33	0.2734	0.1076	0.3651	0.5	0.3442	0.3246	0.3385	0.3102	rs13230189
7	137074540	137074540	G	A	UTR3	DGKI	NM_001321708:c.*1426C>T;NM_004717:c.*1426C>T;NM_001321709:c.*1426C>T;NM_001321710:c.*1426C>T	.	.	7q33	0.27	0.0916	0.366	0.5	0.3456	0.326	0.3398	0.3149	rs7779548
7	137074760	137074760	A	G	UTR3	DGKI	NM_001321708:c.*1206T>C;NM_004717:c.*1206T>C;NM_001321709:c.*1206T>C;NM_001321710:c.*1206T>C	.	.	7q33	0.2707	0.0916	0.3652	0.5	0.3699	0.326	0.3388	0.3157	rs1376607
7	137074761	137074761	T	C	UTR3	DGKI	NM_001321708:c.*1205A>G;NM_004717:c.*1205A>G;NM_001321709:c.*1205A>G;NM_001321710:c.*1205A>G	.	.	7q33	0.2723	0.0972	0.3663	0.5	0.3697	0.326	0.3387	0.3176	rs1376608
7	137074839	137074839	T	C	UTR3	DGKI	NM_001321708:c.*1127A>G;NM_004717:c.*1127A>G;NM_001321709:c.*1127A>G;NM_001321710:c.*1127A>G	.	.	7q33	0.2702	0.0909	0.3654	0.4967	0.3697	0.3256	0.3386	0.3158	rs3735026
7	137076712	137076712	A	G	intronic	DGKI	.	.	.	7q33	0.2808	0.1291	0.3666	0.5	0.3618	0.3249	0.3387	0.3162	rs10954580
7	137076903	137076903	G	T	intronic	DGKI	.	.	.	7q33	0.2717	0.1025	0.3675	0.5	0.335	0.325	0.3384	0.3139	rs11766321
7	137077103	137077103	A	C	intronic	DGKI	.	.	.	7q33	0.27	0.0917	0.3652	0.5	0.3346	0.3288	0.3406	0.3135	rs12540417
7	137078040	137078040	T	C	intronic	DGKI	.	.	.	7q33	0.2742	0.1081	0.3652	0.4967	0.3439	0.3246	0.3396	0.3143	rs12538697
7	137078142	137078142	T	C	intronic	DGKI	.	.	.	7q33	0.2731	0.1028	0.3652	0.5	0.3451	0.3237	0.3402	0.3145	rs13236574
7	137078190	137078190	G	C	intronic	DGKI	.	.	.	7q33	0.2745	0.1082	0.3684	0.5	0.3431	0.325	0.3401	0.3111	rs13222414
7	137079172	137079172	T	C	intronic	DGKI	.	.	.	7q33	0.2731	0.1027	0.3645	0.4967	0.3451	0.3244	0.34	0.3142	rs17529963
7	137079284	137079284	G	C	intronic	DGKI	.	.	.	7q33	0.2716	0.0977	0.3652	0.5	0.3453	0.3248	0.3399	0.3105	rs17530005
7	137079949	137079949	A	C	intronic	DGKI	.	.	.	7q33	0.2714	0.1067	0.3612	0.4967	0.3443	0.3249	0.3351	0.3094	rs16874961
7	137080046	137080046	C	T	intronic	DGKI	.	.	.	7q33	0.7242	0.8773	0.636	0.5	0.6549	0.6754	0.6656	0.6892	rs1647181
7	137082039	137082039	T	C	intronic	DGKI	.	.	.	7q33	0.2677	0.0902	0.3592	0.4967	0.3445	0.3259	0.3367	0.3115	rs2241443
7	137082729	137082729	T	C	intronic	DGKI	.	.	.	7q33	0.2848	0.1487	0.3663	0.4967	0.3441	0.3253	0.3372	0.3186	rs7776538
7	137083280	137083280	A	G	intronic	DGKI	.	.	.	7q33	0.2879	0.1498	0.3669	0.4967	0.3719	0.3308	0.3387	0.3184	rs12530512
7	137085250	137085250	A	G	intronic	DGKI	.	.	.	7q33	0.6905	0.7673	0.6319	0.5033	0.628	0.6753	0.6638	0.6814	rs980796
8	60514487	60514487	T	G	intergenic	TOX;CA8	dist=482720;dist=583492	.	.	8q12.1	0.3488	0.2031	0.2524	0.5265	0.3232	0.4243	0.4176	0.398	rs12547681
8	60525796	60525796	T	C	intergenic	TOX;CA8	dist=494029;dist=572183	.	.	8q12.1	0.3592	0.2375	0.2596	0.53	0.3252	0.4238	0.418	0.4	rs7838646
8	60599331	60599331	T	G	intergenic	TOX;CA8	dist=567564;dist=498648	.	.	8q12.1	0.2825	0.1907	0.1735	0.39	0.4025	0.3357	0.3137	0.3195	rs60461555
8	60658238	60658238	C	A	intergenic	TOX;CA8	dist=626471;dist=439741	.	.	8q12.1	0.6413	0.7285	0.7656	0.4934	0.6179	0.5637	0.6096	0.6027	rs1034519
8	60667231	60667231	G	A	intergenic	TOX;CA8	dist=635464;dist=430748	.	.	8q12.1	0.6624	0.8003	0.7697	0.4967	0.6205	0.5645	0.6106	0.6027	rs6471803
8	60667640	60667640	T	A	intergenic	TOX;CA8	dist=635873;dist=430339	.	.	8q12.1	0.6604	0.7988	0.7676	0.4967	0.6172	0.5643	0.6081	0.6031	rs6988338
8	60673486	60673486	T	G	intergenic	TOX;CA8	dist=641719;dist=424493	.	.	8q12.1	0.6043	0.6955	0.75	0.47	0.6119	0.5347	0.5637	0.5672	rs6982408
8	60674037	60674037	A	T	intergenic	TOX;CA8	dist=642270;dist=423942	.	.	8q12.1	0.6516	0.7687	0.7657	0.4934	0.6097	0.564	0.6085	0.6033	rs2326443
8	60674050	60674050	C	T	intergenic	TOX;CA8	dist=642283;dist=423929	.	.	8q12.1	0.6028	0.6936	0.7488	0.4735	0.6061	0.5344	0.5626	0.5644	rs2326444
8	60674909	60674909	C	T	intergenic	TOX;CA8	dist=643142;dist=423070	.	.	8q12.1	0.6581	0.7864	0.7703	0.4934	0.6163	0.5646	0.6102	0.6045	rs7835908
8	60675434	60675434	C	G	intergenic	TOX;CA8	dist=643667;dist=422545	.	.	8q12.1	0.6053	0.6968	0.7494	0.4735	0.6137	0.5372	0.5637	0.5698	rs7836602
8	60677765	60677765	T	G	intergenic	TOX;CA8	dist=645998;dist=420214	.	.	8q12.1	0.6573	0.7835	0.7691	0.4934	0.6167	0.5643	0.6103	0.6046	rs2136912
8	60679495	60679495	C	T	intergenic	TOX;CA8	dist=647728;dist=418484	.	.	8q12.1	0.6577	0.7847	0.7679	0.4934	0.6181	0.5648	0.6104	0.6025	rs2056459
8	60680901	60680901	G	A	intergenic	TOX;CA8	dist=649134;dist=417078	.	.	8q12.1	0.6578	0.7846	0.7723	0.4934	0.6189	0.5645	0.6102	0.6051	rs2055877
8	60683896	60683896	C	T	intergenic	TOX;CA8	dist=652129;dist=414083	.	.	8q12.1	0.6574	0.7845	0.7687	0.4934	0.6178	0.5645	0.6096	0.6051	rs2136914
8	60691526	60691526	C	G	intergenic	TOX;CA8	dist=659759;dist=406453	.	.	8q12.1	0.6465	0.7462	0.7662	0.4933	0.6131	0.5657	0.6099	0.6022	rs10808700
8	60691630	60691630	T	C	intergenic	TOX;CA8	dist=659863;dist=406349	.	.	8q12.1	0.5944	0.6605	0.75	0.4735	0.6036	0.5358	0.5643	0.5653	rs12680695
8	60691717	60691717	T	G	intergenic	TOX;CA8	dist=659950;dist=406262	.	.	8q12.1	0.6546	0.7759	0.7685	0.4967	0.6138	0.5654	0.6094	0.602	rs12680715
8	60692728	60692728	G	A	intergenic	TOX;CA8	dist=660961;dist=405251	.	.	8q12.1	0.6748	0.8428	0.7733	0.4967	0.6142	0.5654	0.6115	0.6069	rs6471812
8	60694647	60694647	G	A	intergenic	TOX;CA8	dist=662880;dist=403332	.	.	8q12.1	0.6662	0.8133	0.7697	0.4967	0.6139	0.5651	0.6112	0.6059	rs867743
8	60694900	60694900	C	A	intergenic	TOX;CA8	dist=663133;dist=403079	.	.	8q12.1	0.5946	0.6608	0.747	0.4767	0.6074	0.5355	0.5643	0.5656	rs907211
8	60697874	60697874	T	G	intergenic	TOX;CA8	dist=666107;dist=400105	.	.	8q12.1	0.6555	0.7767	0.7685	0.4967	0.6141	0.5644	0.611	0.6018	rs6471814
8	60698514	60698514	A	C	intergenic	TOX;CA8	dist=666747;dist=399465	.	.	8q12.1	0.595	0.6611	0.7482	0.4735	0.6099	0.5353	0.5648	0.5653	rs7011090
8	60698795	60698795	A	G	intergenic	TOX;CA8	dist=667028;dist=399184	.	.	8q12.1	0.6651	0.813	0.77	0.5034	0.616	0.5636	0.6092	0.6044	rs6471815
8	60698804	60698804	C	T	intergenic	TOX;CA8	dist=667037;dist=399175	.	.	8q12.1	0.5934	0.6601	0.747	0.4797	0.6115	0.5345	0.5619	0.5635	rs6471816
8	60698937	60698937	G	A	intergenic	TOX;CA8	dist=667170;dist=399042	.	.	8q12.1	0.5955	0.6612	0.7488	0.4735	0.611	0.5362	0.5653	0.5644	rs6471817
8	60699779	60699779	T	A	intergenic	TOX;CA8	dist=668012;dist=398200	.	.	8q12.1	0.595	0.661	0.7482	0.4735	0.6103	0.5359	0.5648	0.5635	rs6471819
8	60700150	60700150	C	T	intergenic	TOX;CA8	dist=668383;dist=397829	.	.	8q12.1	0.5948	0.6607	0.75	0.4735	0.6104	0.5352	0.5642	0.5663	rs6471820
8	60700251	60700251	C	G	intergenic	TOX;CA8	dist=668484;dist=397728	.	.	8q12.1	0.5949	0.661	0.7464	0.4735	0.6103	0.5352	0.5645	0.5665	rs7017889
8	60700469	60700469	G	A	intergenic	TOX;CA8	dist=668702;dist=397510	.	.	8q12.1	0.6659	0.8134	0.7683	0.4967	0.6158	0.5649	0.6107	0.6062	rs6984242
8	60701019	60701019	C	G	intergenic	TOX;CA8	dist=669252;dist=396960	.	.	8q12.1	0.5949	0.6604	0.7476	0.4735	0.6117	0.5356	0.5648	0.5644	rs4354297
8	60701801	60701801	T	G	intergenic	TOX;CA8	dist=670034;dist=396178	.	.	8q12.1	0.644	0.7572	0.7451	0.4852	0.6163	0.4402	0.5999	0.5745	rs13261481
8	60702199	60702199	A	C	intergenic	TOX;CA8	dist=670432;dist=395780	.	.	8q12.1	0.6156	0.7323	0.7554	0.4735	0.6022	0.5361	0.5658	0.5686	rs6415587
8	60702296	60702296	T	C	intergenic	TOX;CA8	dist=670529;dist=395683	.	.	8q12.1	0.6153	0.7309	0.7536	0.4767	0.6014	0.5358	0.5659	0.5719	rs6471821
8	60703969	60703969	T	A	intergenic	TOX;CA8	dist=672202;dist=394010	.	.	8q12.1	0.6532	0.7734	0.7692	0.4868	0.6036	0.5648	0.6091	0.6057	rs12155733
8	60704013	60704013	T	C	intergenic	TOX;CA8	dist=672246;dist=393966	.	.	8q12.1	0.6147	0.7292	0.7542	0.4702	0.6005	0.5373	0.5656	0.5688	rs12155734
8	60704199	60704199	A	T	intergenic	TOX;CA8	dist=672432;dist=393780	.	.	8q12.1	0.6148	0.7287	0.7542	0.4702	0.6022	0.5378	0.5657	0.5707	rs12155940
8	60704226	60704226	T	G	intergenic	TOX;CA8	dist=672459;dist=393753	.	.	8q12.1	0.6148	0.7289	0.7542	0.4702	0.6024	0.5381	0.5657	0.5708	rs12155738
8	60704609	60704609	A	T	intergenic	TOX;CA8	dist=672842;dist=393370	.	.	8q12.1	0.615	0.7292	0.7542	0.4702	0.6045	0.5362	0.566	0.5714	rs7835184
8	60705574	60705574	C	T	intergenic	TOX;CA8	dist=673807;dist=392405	.	.	8q12.1	0.6151	0.7292	0.7542	0.4702	0.6046	0.5361	0.5662	0.5703	rs6471822
8	60705885	60705885	C	T	intergenic	TOX;CA8	dist=674118;dist=392094	.	.	8q12.1	0.6149	0.7296	0.7536	0.4698	0.6039	0.5353	0.5659	0.5697	rs7011502
8	60705903	60705903	G	A	intergenic	TOX;CA8	dist=674136;dist=392076	.	.	8q12.1	0.615	0.7292	0.7542	0.4669	0.6019	0.5356	0.5667	0.5684	rs7011810
8	60706297	60706297	T	C	intergenic	TOX;CA8	dist=674530;dist=391682	.	.	8q12.1	0.7397	0.883	0.8067	0.5629	0.6335	0.7119	0.6765	0.6996	rs1115041
8	60706569	60706569	A	G	intergenic	TOX;CA8	dist=674802;dist=391410	.	.	8q12.1	0.6149	0.729	0.7542	0.4733	0.6009	0.5364	0.5662	0.5704	rs10096023
8	60706685	60706685	A	C	intergenic	TOX;CA8	dist=674918;dist=391294	.	.	8q12.1	0.6144	0.7287	0.7536	0.4765	0.5998	0.538	0.5652	0.5694	rs2175387
8	60708070	60708070	T	C	intergenic	TOX;CA8	dist=676303;dist=389909	.	.	8q12.1	0.6154	0.7292	0.753	0.4702	0.6031	0.5364	0.5667	0.5729	rs6471823
8	60708505	60708505	G	C	intergenic	TOX;CA8	dist=676738;dist=389474	.	.	8q12.1	0.6477	0.7469	0.7682	0.4868	0.6082	0.5695	0.611	0.6019	rs4394383
8	60708881	60708881	G	A	intergenic	TOX;CA8	dist=677114;dist=389098	.	.	8q12.1	0.7395	0.8829	0.807	0.5629	0.6369	0.7115	0.6758	0.6988	rs4440623
8	60709242	60709242	T	G	intergenic	TOX;CA8	dist=677475;dist=388737	.	.	8q12.1	0.6149	0.7291	0.7542	0.4702	0.6034	0.5365	0.5662	0.5667	rs6471826
8	60709463	60709463	A	G	intergenic	TOX;CA8	dist=677696;dist=388516	.	.	8q12.1	0.6148	0.729	0.7536	0.4702	0.6011	0.5371	0.5657	0.568	rs6415590
8	60710242	60710242	G	A	intergenic	TOX;CA8	dist=678475;dist=387737	.	.	8q12.1	0.6137	0.7299	0.7524	0.4667	0.6028	0.536	0.5635	0.5643	rs13252902
8	60710665	60710665	G	A	intergenic	TOX;CA8	dist=678898;dist=387314	.	.	8q12.1	0.6146	0.7282	0.759	0.4702	0.6028	0.5358	0.5656	0.5707	rs1034515
8	60710997	60710997	G	T	intergenic	TOX;CA8	dist=679230;dist=386982	.	.	8q12.1	0.6143	0.7282	0.7536	0.4702	0.6033	0.5367	0.5654	0.5688	rs1034516
8	60711742	60711742	T	G	intergenic	TOX;CA8	dist=679975;dist=386237	.	.	8q12.1	0.6148	0.7295	0.7548	0.4667	0.6033	0.5361	0.5657	0.5686	rs6997129
8	60711831	60711831	G	A	intergenic	TOX;CA8	dist=680064;dist=386148	.	.	8q12.1	0.6146	0.7291	0.753	0.4702	0.6055	0.5364	0.5654	0.5685	rs6471828
8	60712370	60712370	A	C	intergenic	TOX;CA8	dist=680603;dist=385609	.	.	8q12.1	0.6141	0.7291	0.7524	0.4702	0.6035	0.5356	0.5649	0.5657	rs6471829
8	60712682	60712682	T	C	intergenic	TOX;CA8	dist=680915;dist=385297	.	.	8q12.1	0.6142	0.7291	0.753	0.4702	0.6009	0.5359	0.565	0.5685	rs1034517
8	60712976	60712976	C	T	intergenic	TOX;CA8	dist=681209;dist=385003	.	.	8q12.1	0.6147	0.7297	0.7518	0.4702	0.6012	0.5361	0.5658	0.5685	rs954004
8	60713156	60713156	C	T	intergenic	TOX;CA8	dist=681389;dist=384823	.	.	8q12.1	0.6148	0.7298	0.7536	0.4702	0.6026	0.5363	0.5656	0.5678	rs954005
8	60713371	60713371	G	A	intergenic	TOX;CA8	dist=681604;dist=384608	.	.	8q12.1	0.6182	0.7401	0.753	0.4702	0.6033	0.5369	0.5661	0.5685	rs6471830
8	60714490	60714490	G	C	intergenic	TOX;CA8	dist=682723;dist=383489	.	.	8q12.1	0.6148	0.7292	0.7536	0.4733	0.6042	0.5364	0.5656	0.5686	rs10808702
8	60714508	60714508	T	C	intergenic	TOX;CA8	dist=682741;dist=383471	.	.	8q12.1	0.6141	0.7284	0.7536	0.4702	0.6034	0.5361	0.5649	0.5695	rs10755942
8	60714584	60714584	C	A	intergenic	TOX;CA8	dist=682817;dist=383395	.	.	8q12.1	0.6146	0.729	0.7536	0.4702	0.6048	0.5361	0.5654	0.5673	rs10755943
8	60714731	60714731	G	A	intergenic	TOX;CA8	dist=682964;dist=383248	.	.	8q12.1	0.6148	0.7293	0.7566	0.4702	0.6036	0.5361	0.5656	0.5686	rs10504300
8	60716844	60716844	G	A	intergenic	TOX;CA8	dist=685077;dist=381135	.	.	8q12.1	0.6449	0.7464	0.7685	0.4867	0.6055	0.5633	0.6083	0.5998	rs7833985
8	60717448	60717448	T	C	intergenic	TOX;CA8	dist=685681;dist=380531	.	.	8q12.1	0.6153	0.7313	0.7536	0.4702	0.603	0.5365	0.5657	0.5682	rs6987131
8	60717480	60717480	T	C	intergenic	TOX;CA8	dist=685713;dist=380499	.	.	8q12.1	0.6149	0.7313	0.7542	0.4702	0.6007	0.5358	0.5654	0.5685	rs7000664
8	60717504	60717504	A	G	intergenic	TOX;CA8	dist=685737;dist=380475	.	.	8q12.1	0.6451	0.7468	0.7691	0.4868	0.6012	0.5637	0.6088	0.6002	rs7018304
8	60718495	60718495	A	G	intergenic	TOX;CA8	dist=686728;dist=379484	.	.	8q12.1	0.7398	0.8834	0.8084	0.5629	0.6339	0.7132	0.6758	0.7002	rs10101487
8	60718581	60718581	A	G	intergenic	TOX;CA8	dist=686814;dist=379398	.	.	8q12.1	0.7619	0.933	0.8188	0.5695	0.7669	0.7144	0.6764	0.7105	rs7817184
8	60719241	60719241	C	A	intergenic	TOX;CA8	dist=687474;dist=378738	.	.	8q12.1	0.6129	0.7219	0.753	0.47	0.6034	0.5363	0.5661	0.5691	rs10957109
8	60719954	60719954	A	T	intergenic	TOX;CA8	dist=688187;dist=378025	.	.	8q12.1	0.6121	0.7212	0.7548	0.4702	0.6011	0.536	0.5653	0.5689	rs1511032
8	60720008	60720008	G	T	intergenic	TOX;CA8	dist=688241;dist=377971	.	.	8q12.1	0.6124	0.7221	0.7548	0.4702	0.6	0.536	0.5655	0.5679	rs6471831
8	60720176	60720176	G	A	intergenic	TOX;CA8	dist=688409;dist=377803	.	.	8q12.1	0.7374	0.8761	0.8082	0.5629	0.6319	0.7125	0.6754	0.6975	rs6471832
8	60720695	60720695	A	G	intergenic	TOX;CA8	dist=688928;dist=377284	.	.	8q12.1	0.6125	0.7219	0.7554	0.4901	0.6004	0.5362	0.5649	0.5686	rs6471833
8	60720759	60720759	A	C	intergenic	TOX;CA8	dist=688992;dist=377220	.	.	8q12.1	0.6109	0.7228	0.753	0.4698	0.5997	0.5356	0.562	0.5669	rs1511031
8	60721511	60721511	A	G	intergenic	TOX;CA8	dist=689744;dist=376468	.	.	8q12.1	0.7365	0.8739	0.8067	0.5629	0.633	0.7112	0.6756	0.699	rs6471834
8	60731440	60731440	T	A	intergenic	TOX;CA8	dist=699673;dist=366539	.	.	8q12.1	0.7299	0.849	0.8043	0.5762	0.6316	0.7117	0.6759	0.7035	rs10087957
8	60739460	60739460	G	A	intergenic	TOX;CA8	dist=707693;dist=358519	.	.	8q12.1	0.7297	0.8495	0.8034	0.5762	0.6306	0.7115	0.6758	0.7	rs9771604
8	60743407	60743407	T	A	intergenic	TOX;CA8	dist=711640;dist=354572	.	.	8q12.1	0.7381	0.8791	0.8074	0.5762	0.6372	0.7115	0.6749	0.701	rs10086474
8	60746997	60746997	A	C	intergenic	TOX;CA8	dist=715230;dist=350982	.	.	8q12.1	0.7625	0.9345	0.8198	0.5867	0.767	0.7143	0.6766	0.7149	rs6471835
8	60750473	60750473	T	A	intergenic	TOX;CA8	dist=718706;dist=347506	.	.	8q12.1	0.7307	0.8521	0.8084	0.5762	0.6311	0.7119	0.6757	0.702	rs7016548
8	60753613	60753613	-	AGTT	intergenic	TOX;CA8	dist=721846;dist=344366	.	.	8q12.1	0.7353	0.8773	0.8058	0.5762	0.6274	0.712	0.6713	0.6986	rs112377102
