# Supplementary material for: Cell Type-Specific Annotation and Fine Mapping of Variants Associated With Brain Disorders
Source: Front Genet. 2020 Dec 3;11:575928. doi: 10.3389/fgene.2020.575928 (PMC7744805; doi:10.3389/fgene.2020.575928)
Supplement: Supplementary file 2 [file Table_2.XLSX]

## Sheet: Sheet1
Index SNP (dbSNP b141)	Ranking-CADD_PHRED	Ranking-CADD_PHRED_Pvalue	Ranking-DeepSea	Ranking-DeepSea_Pvalue	Ranking-EIGEN	Ranking-EIGEN_Pvalue	Ranking_EIGEN_PC	Ranking_EIGEN_PC_Pvalue	Ranking-FATHMM	Ranking-FATHMM_Pvalue	Ranking-fitCons	Ranking-fitCons_Pvalue	Ranking-funSeq2	Ranking-funSeq2_Pvalue	Ranking-GWAVA_region	Ranking-GWAVA_region_Pvalue	Ranking-GWAVA_TSS	Ranking-GWAVA_TSS_Pvalue	Ranking-REMM	Ranking-REMM_Pvalue	Average Rank of context-free measures	Ranking-GenoNet	Ranking-GenoNet_Pvalue
rs1353545	2	0.0021054	2	0.0727532	1	0.0470286	15	0.0278202	1	0.042289	24	0.0482712	13	0.0555185	4	0.00375356	7	0.00122076	3	0.0657736	7.2	78	0.0653231
rs12991836	14	0.0280084	1	0.0349312	3	0.0182729	16	0.0717997	8	0.0455232	16	0.0236275	18	0.0695789	2	0.0754433	3	0.00491416	1	0.059374	8.2	5	0.0358492
rs61937595	6	0.0323989	5	0.0706486	4	0.0303268	17	0.0579651	2	0.0520029	11	0.0168227	3	0.0518248	1	0.00819297	11	0.04786	47	0.0350172	10.7	23	0.0723346
rs2660304	16	0.0128143	4	0.0163061	2	0.0718539	11	0.0345888	6	0.028589	13	0.0525168	46	0.0391934	6	0.0359137	5	0.0737956	3	0.0448623	11.2	1	0.0720772
rs72986630	15	0.0507187	20	0.0592309	9	0.0671098	1	0.0131895	34	0.0156208	5	0.0466004	6	0.0779767	14	0.0181573	15	0.0625681	4	0.0717895	12.3	1	0.070534
rs35604463	21	0.0712831	10	0.06612	6	0.047855	4	0.0556208	23	0.0778435	33	0.018066	2	0.0661754	21	0.0675776	10	0.0561963	2	0.0776217	13.2	1	0.00519459
rs16867576	1	0.00823692	8	0.0531333	5	0.0489327	12	0.0464021	4	0.0389148	21	0.0236394	24	0.00588797	37	0.0746694	31	0.0519828	9	0.0342546	15.2	66	0.0694817
rs10520163	4	0.000328258	18	0.0698133	12	0.0314875	22	0.0581519	24	0.0761238	11	0.03275	7	0.0697952	16	0.0161807	33	0.0487677	8	0.0010752	15.5	85	0.0447298
rs1080500	3	0.0349682	9	0.0783979	14	0.0216191	9	0.0370809	39	0.0642922	7	0.035186	45	0.0428546	8	0.0725739	12	0.0712409	12	0.050981	15.8	2	0.037469
rs12908161	11	0.0291425	12	0.0287766	15	0.0398865	26	0.0235821	3	0.018888	16	0.0305558	24	0.0116004	20	0.0461286	28	0.0178114	10	0.00131579	16.5	43	0.0609941
rs1451488	7	0.000893032	32	0.0650977	11	0.051805	0	0.0381857	9	0.0423013	28	0.0246522	0	0.0289537	12	0.0288761	28	0.0772117	22	0.0599652	16.5556	105	0.0576087
rs7801375	40	0.0240025	14	0.0165396	20	0.0694888	20	0.0466203	18	0.0241143	26	0.0293711	18	0.0524904	9	0.0556608	17	0.0296132	15	0.0436023	19.7	38	0.0411125
rs2077586	28	0.0180916	25	0.0443924	21	0.0539095	35	0.0790073	29	0.0733293	21	0.0307354	31	0.0510329	3	0.07644	2	0.0774794	5	0.0615887	20	52	0.0205772
rs55669358	33	0.045045	21	0.067422	16	0.00816905	28	0.00503931	15	0.0238274	28	0.0628084	24	0.0499165	6	0.0653439	14	0.017517	19	0.0731722	20.4	120	0.0539108
rs4650963	57	0.00895268	7	0.0154689	18	0.0624817	27	0.070909	20	0.028405	28	0.0716343	18	0.0489128	10	0.000724307	15	0.0228208	6	0.0211832	20.6	20	0.027116
rs17514846	5	0.0791454	19	0.0389464	8	0.000144932	5	0.0555598	37	0.0114361	8	0.0736338	4	0.0399181	42	0.0305503	29	0.0563374	55	0.0618851	21.2	4	0.077439
rs58950470	130	0.0559093	36	0.041774	10	0.00174972	3	0.0178335	13	0.0463731	3	0.0555564	1	0.00247425	5	0.0187693	4	0.0719111	18	0.0327024	22.3	1	0.0779154
rs9545047	9	0.0539464	56	0.0497994	23	0.0376533	31	0.059639	7	0.0218097	31	0.0216742	0	0.0319635	17	0.0575067	46	0.0692943	13	0.0557614	23.3	90	0.0641397
rs2514218	27	0.041699	41	0.0295097	0	0.00656658	23	0.0629414	22	0.034876	26	0.030333	24	0.0189084	31	0.0455912	16	0.015836	7	0.0218833	24.1111	116	0.0444827
rs10083370	22	0.0675721	44	0.0244919	13	0.00618643	2	0.0603773	5	0.0342811	32	0.0396305	34	0.0729205	46	0.0745727	19	0.0799167	32	0.046885	24.9	1	0.0182446
rs12129573	24	0.0185311	24	0.00136877	27	0.0456658	39	0.024461	21	0.059749	28	0.0573603	0	0.0448575	36	0.0161221	26	0.0407772	29	0.0328724	25.4	99	0.00132796
rs36043959	43	0.00626905	13	0.0281364	24	0.00850303	40	0.0226666	48	0.0106011	28	0.0798062	0	0.0517657	12	0.0313187	24	0.0190831	34	0.0768458	26.6	114	5.66071e-05
rs146678232	8	0.010198	0	0.0155953	0	0.0420201	0	0.0328549	0	0.000964092	6	0.039636	42	0.0527073	0	0.00379116	0	0.0675805	51	0.0242143	26.75	24	0.057423
rs12447542	31	0.038567	3	0.0704433	17	0.0097691	29	0.0324655	28	0.0613905	28	0.049139	8	0.0228725	42	0.00247021	30	0.0535677	68	0.0376834	28.4	117	0.0591907
rs4936215	53	0.0347871	38	0.075219	0	0.00293816	74	0.0439873	41	0.0703378	31	0.0624168	0	0.0247573	13	0.00518997	9	0.0221196	20	0.0684527	31	36	0.000370839
rs10148671	19	0.0619116	42	0.0248063	31	0.0575798	42	0.0410827	33	0.0344366	28	0.0287641	28	0.0012514	32	0.0540349	35	0.00389065	21	0.0334042	31.1	94	0.0280728
rs1191551	54	0.00335299	28	0.0124849	28	0.0246183	43	0.0731578	87	0.0343691	26	8.74002e-05	0	0.0691185	19	0.0626596	27	0.0178426	0	0.0498703	31.2	59	0.0620557
rs2949006	49	0.0413654	46	0.0469748	46	0.0368266	0	0.0418714	11	0.029962	5	0.0432167	19	0.037953	22	0.0170957	18	0.0450287	69	0.0296074	31.6667	1	0.0223604
rs783540	92	0.0728314	30	0.0532601	35	0.0318929	38	0.0469762	26	0.0247298	25	0.0487792	16	0.0754342	18	0.040703	16	0.0157167	23	0.0781851	31.9	69	0.0753378
rs35346733	13	0.0704594	33	0.0400646	48	0.013141	52	0.0300377	12	0.0556131	28	0.0462348	53	0.079018	22	0.0444421	42	0.074115	19	0.0283983	32.2	89	0.0389587
rs7951870	42	0.0795963	23	0.0656232	40	0.0405569	30	0.000932676	38	0.000570271	10	0.0169143	23	0.0373511	31	0.0132656	26	0.0624914	60	0.0282511	32.3	1	0.0127221
rs3743078	55	0.0467936	15	0.0569199	32	0.0265577	44	0.0214931	25	0.0799153	21	0.0694035	53	0.0108887	33	0.00906344	36	0.0533593	17	4.56123e-06	33.1	55	0.0788864
rs10196799	20	0.0197306	55	0.0561411	26	0.0236202	0	0.0690884	42	0.025961	31	0.0584435	53	0.0407226	20	0.00468201	44	0.0309953	24	0.0107542	35	112	0.0504506
rs4144797	99	0.00523488	51	0.00794995	7	0.00826133	0	0.0633277	17	0.020251	34	0.00192681	14	0.0747129	39	0.00895064	28	0.0615608	30	0.0721701	35.4444	1	0.0348641
rs56145559	10	0.0772334	83	0.0677984	25	0.0646814	36	0.0107284	10	0.0014697	16	0.0294582	53	0.038949	20	0.0606843	49	0.00447016	54	0.0433999	35.6	72	0.00218241
rs56282503	113	0.0499113	77	0.0169035	22	0.00608286	6	0.00883543	16	0.00296174	17	0.0309974	9	0.0322255	19	0.0415927	13	0.0191274	66	0.00175234	35.8	33	0.0295458
rs7701440	39	0.0613359	6	0.00250811	50	0.0288641	65	0.00116895	66	0.0703345	19	0.0133904	0	0.0315204	16	0.046967	20	0.0169209	81	0.0084629	36.2	42	0.0233537
rs12293670	52	0.0241099	17	0.0707349	0	0.0460499	18	0.0713916	84	0.023588	9	0.068531	11	0.0418038	41	0.0572864	27	0.0676998	68	0.0614026	36.3333	18	0.00837673
rs14403	91	0.0530826	68	0.0247617	34	0.0410258	0	0.0018724	82	0.0423615	1	0.0223131	15	0.0131324	12	0.0085717	25	0.00808743	0	0.0753641	36.4444	12	0.0360168
rs12148337	51	0.0792096	54	0.00443337	41	0.0631309	55	0.0743772	57	0.0592734	26	0.0752566	0	0.0780158	22	0.0702413	37	0.0398979	27	0.0247192	37	29	0.00222908
rs7632921	93	0.0647865	48	0.0207876	29	0.0269311	37	0.0566143	32	0.039715	27	0.0338997	36	0.075826	34	0.0439968	29	0.0270514	11	0.0464698	37.6	15	0.0652903
rs75968099	94	0.00248524	34	0.0615541	36	0.0256073	54	0.0118969	40	0.0695063	31	0.068938	47	0.0476141	20	0.0630483	29	0.0263757	0	0.0601163	38.5	40	0.0444341
rs3130820	12	0.0666986	110	0.0732916	37	0.0162611	48	0.0127439	14	0.0624911	28	0.0339992	0	0.0503982	41	0.0149539	45	0.0323074	56	0.0576616	39.1	104	0.0621234
rs1042992	131	0.0134334	16	0.0459414	19	0.0314462	34	0.0491675	76	0.00668158	2	0.0600111	33	0.000572606	10	0.0488755	6	0.0248871	64	0.0643716	39.1	65	0.078327
rs66885728	97	0.0268285	50	0.0355253	60	0.0555279	10	0.0547062	27	0.0312088	4	0.0221546	47	0.0194818	20	0.0502975	32	0.00316538	53	0.0239955	40	3	0.0268489
rs760608	74	0.0571664	39	0.0662929	43	0.0222098	51	0.0529156	102	0.0212593	31	0.0743188	0	0.0439306	34	0.0277418	27	0.0361064	0	0.0542989	40.1	62	0.0305061
rs10985817	35	0.0478648	53	0.0473503	63	0.0578149	46	0.0246722	58	0.0421284	31	0.0122523	43	0.0695905	39	0.068993	25	0.00527553	16	0.0519603	40.9	84	0.0578683
rs1339227	98	0.0556488	52	0.0099171	42	0.0352015	56	0.0168488	47	0.0399043	28	0.0366465	0	0.0793383	19	0.032179	27	0.0209674	42	0.0295556	41.1	91	0.0046481
rs17465671	38	0.0593688	69	0.0114657	59	0.0221724	76	0.00292117	52	0.0616379	31	0.0718971	0	0.0674477	12	0.0732243	31	0.00123591	44	0.00791332	41.2	120	0.0117446
rs893949	73	0.0475424	26	0.0309917	0	0.0308672	25	0.0097061	68	0.00551827	25	0.0691265	47	0.0623855	15	0.049453	10	0.0171418	83	0.0781257	41.3333	1	0.0571488
rs16902086	64	0.0266338	31	0.0433619	39	0.0385115	47	0.0573089	36	0.0326832	31	0.0499332	20	0.0377502	37	0.0770519	36	0.0631741	82	0.0160974	42.3	120	0.0343001
rs4648845	62	0.0508695	98	0.0275236	44	0.0524982	7	0.0631561	107	0.057033	29	0.037115	5	0.00186461	39	0.0557943	17	0.0224931	17	0.0392063	42.5	6	0.029354
rs4240748	70	0.0787482	63	0.0606901	51	0.0459997	33	0.00846181	49	0.071095	28	0.0513794	0	0.0304266	21	0.0779769	37	0.0256229	75	0.000146598	42.7	21	0.0467476
rs10783624	58	0.0500639	59	0.0216238	64	0.0445308	61	0.0451488	118	0.0350568	31	0.0437887	0	0.0341684	16	0.0597924	21	0.0453374	0	0.0673182	42.8	60	0.0372065
rs3735025	79	0.053804	66	0.0279615	33	0.0629245	49	0.0592121	31	0.063964	24	0.0636924	52	0.0689459	11	0.0257762	1	0.0409171	83	0.0278941	42.9	16	0.0691802
rs56807175	85	0.0275042	0	0.0762131	0	0.0438547	0	0.0333164	0	0.0366132	31	0.0278758	0	0.0478089	19	0.0472758	37	0.0435868	43	0.0530865	43	119	0.0138774
rs281299	17	0.0285304	35	0.00912558	38	0.0698549	41	0.0609536	78	0.0455934	25	0.0625047	48	0.0595029	41	0.0119284	37	0.0758282	79	0.0015365	43.9	56	0.0618318
rs4925114	46	0.0683352	43	0.0402957	97	0.0525969	8	0.0465676	86	0.050083	23	0.034971	29	0.0569492	21	0.0779105	27	0.0748068	62	0.0681547	44.2	10	0.0488808
rs11993663	77	0.0238297	40	0.0129113	47	0.0401619	45	0.0254222	30	0.0700221	31	0.0534092	50	0.023105	20	0.0171594	23	0.033486	83	0.00786297	44.6	44	0.0283776
rs7499750	23	0.0664095	82	0.0700124	65	0.0520395	78	0.0606039	77	0.00215987	28	0.0111747	0	0.0183199	31	0.0302025	36	0.0032121	37	0.0755401	45.7	120	0.0634109
rs62334820	50	0.0343874	49	0.0246365	53	0.0768796	63	0.0389651	59	0.0394468	28	0.0182457	53	0.066573	34	0.0470867	34	0.0347867	35	0.0711416	45.8	96	0.019549
rs12416331	29	0.0410349	113	0.0634961	77	0.0587522	19	0.0293467	56	0.0421597	11	0.0675344	37	0.0766091	36	0.0628933	44	4.67678e-05	40	0.0103022	46.2	46	0.0562206
rs6035706	30	0.049623	76	0.0694944	73	0.0746166	71	0.0186697	61	0.0270092	26	0.0409191	0	0.00525629	45	0.0537646	48	0.0690668	33	0.000688214	46.3	57	0.0371453
rs2905432	72	0.0380541	95	0.0137842	82	0.001622	14	0.0702923	85	0.0452228	22	0.0742348	9	0.0792681	33	0.0421043	29	0.0264308	25	0.0534509	46.6	8	0.00135162
rs58033671	36	0.0307342	0	0.0788222	0	0.0275258	0	0.044521	0	0.0364681	31	0.0619362	0	0.0429062	0	0.00766951	0	0.036886	73	0.041582	46.6667	58	0.0103136
rs7432375	48	0.063348	84	0.0586329	56	0.00387193	68	0.00979722	69	0.0158696	11	0.0380042	32	0.0637686	35	0.0496573	32	0.0718408	38	0.0713531	47.3	74	0.0638497
rs1899543	47	0.0151074	75	0.015465	55	0.01369	66	0.0372308	67	0.0234475	31	0.0248689	0	0.0320802	44	0.0627037	48	0.00356834	41	0.0495438	47.4	111	0.00399607
rs2007044	60	0.00610705	27	0.0239353	57	0.0525112	64	0.00807248	91	0.0687792	31	0.0728184	26	0.0609902	16	0.04618	22	0.0669054	81	0.069226	47.5	27	0.0593749
rs2161711	67	0.00930727	58	0.0703193	70	0.0231881	72	0.0640908	74	0.00470023	31	0.000417246	0	0.0376352	37	0.0678776	38	0.0629175	28	0.00550273	47.5	101	0.0369163
rs111294930	112	0.067442	96	0.0013013	45	0.053535	50	0.0778496	19	0.0383046	31	0.0790318	0	0.0597125	41	0.00772206	30	0.0621132	56	0.00678006	48	106	0.0779886
rs2851447	18	0.00539197	90	0.00928496	54	0.0129651	58	0.0784161	44	0.0579521	12	0.0569521	52	0.0637759	33	0.072803	50	0.00744625	75	0.0245102	48.6	63	0.00959657
rs6065094	65	0.0555	88	0.00890238	84	0.0520377	81	0.00593031	46	0.00463769	14	0.0138994	45	0.0549753	39	0.0381419	24	0.0769573	0	0.0517474	48.6	11	0.0219372
rs4766428	69	0.0560012	111	0.001134	49	0.038056	21	0.050668	65	0.062244	20	0.0616611	25	0.0172058	35	0.0600234	29	0.00602061	63	0.00239954	48.7	1	0.0316285
rs12704290	32	0.0184513	37	0.027966	80	0.0332941	82	0.0718146	70	0.00297067	24	0.0310809	39	0.00407321	32	0.000680853	46	0.0221714	49	0.00467258	49.1	26	0.0677253
rs1975802	78	0.0340368	29	0.0122116	92	0.0315472	98	0.0476821	92	0.000660714	11	0.0671445	45	0.0614695	17	0.0297704	33	0.0640251	0	0.0751466	49.5	9	0.0695846
rs1120004	34	0.065457	73	0.0327576	78	0.0541144	75	0.0208243	75	0.00116061	28	0.0548695	0	0.00451712	21	0.00588583	51	0.0561775	61	0.0128653	49.6	110	0.0664348
rs1765142	81	0.0790256	71	0.078038	104	0.0795342	106	0.0754616	81	0.0269674	31	0.0355235	0	0.0734805	14	0.00469	13	0.0230007	0	0.0226062	50.1	80	0.0687817
rs11165867	108	0.0555203	94	0.0430371	30	0.0492135	24	0.056464	45	0.0321931	28	0.0569153	44	0.044034	20	0.0233576	30	0.0256178	78	0.046278	50.1	7	0.0365377
rs5757730	37	0.0360495	45	0.0537877	72	0.0358586	13	0.0307282	120	0.0230918	29	0.0420787	36	0.0742691	48	0.0573989	32	0.0135131	70	0.00309369	50.2	37	0.0322835
rs7893279	44	0.0310951	80	0.0594086	52	0.0372412	60	0.0740348	35	0.0794591	31	0.0416119	52	0.0532318	33	0.0453329	38	0.0774287	80	0.0680045	50.5	35	0.0114253
rs2410572	82	0.00912671	67	0.0579218	67	0.0491609	69	0.0781929	72	0.0228014	31	0.0210679	37	0.0564622	22	0.00123377	29	0.000393209	31	0.0508312	50.7	67	0.0594351
rs211829	88	0.0166984	57	0.0411082	79	0.0607021	79	0.0721216	73	0.0229585	28	0.0664445	10	0.0454218	18	0.0364497	36	0.0169568	50	0.0573642	51.8	88	0.0675982
rs4470825	61	0.0149116	64	0.0546107	66	0.0419955	77	0.0775155	80	0.0755637	21	0.0726928	38	0.0339493	31	0.00411743	47	0.0659379	39	0.0161811	52.4	109	0.0613988
rs6694545	66	0.00546283	78	0.0693282	71	0.0786008	85	0.0343924	53	0.0618786	31	0.0373218	0	0.0345665	33	0.0568266	33	0.0745692	77	0.0593749	52.7	45	0.0317353
rs9881798	68	0.0709749	11	0.0378907	68	0.00886313	67	0.0702948	97	0.0513387	26	0.0277764	22	0.0395532	48	0.0793701	49	0.0775832	72	0.043164	52.8	86	0.0658008
rs217287	76	0.0336349	60	0.010446	69	0.0480523	73	0.00234058	105	0.0423858	31	0.0171068	41	0.0621806	35	0.0357445	42	0.0625504	0	0.0355067	53.2	120	0.0611596
rs1319017	71	0.0658404	86	0.0605567	62	0.0693361	70	0.0351386	89	0.0247046	31	0.0518458	0	0.0565109	13	0.0732286	28	0.00115828	83	0.00484852	53.3	48	0.011424
rs2053079	75	0.050308	22	0.0327828	61	0.00722886	62	0.0137069	94	0.0687182	31	0.0142971	55	0.0558681	18	0.0309298	33	0.0502794	83	0.0737466	53.4	17	0.0693925
rs2332700	45	0.0339009	103	0.0463048	75	0.0799457	80	0.0579994	43	0.0487541	31	0.0652368	51	0.0130208	21	0.0255526	44	0.00757705	46	0.0538138	53.9	47	0.079625
rs7010876	41	0.0465152	117	0.00278226	76	0.00528347	87	0.0253742	50	0.0486249	31	0.0605766	49	0.0475982	16	0.0554673	25	0.0386075	48	0.0499453	54	103	0.05752
rs215411	26	0.0741073	72	0.0559961	58	0.0527796	59	0.0421305	98	0.0600611	28	0.0126541	54	0.0685959	33	0.0211584	36	0.076074	83	0.062601	54.7	73	0.00729709
rs140505938	59	0.0523819	93	0.0734365	91	0.025947	86	0.00516126	99	0.0341572	31	0.0717002	0	0.00244581	36	0.0457726	46	0.0382061	14	0.0798503	55.5	87	0.0390568
rs2970610	102	0.037837	65	0.0119837	88	0.0238242	89	0.0249081	88	0.0182783	16	0.0323691	0	0.01345	16	0.0181128	15	0.059543	76	0.0573651	55.5	92	0.0488563
rs10156310	120	0.0687994	121	0.0558284	81	0.00479813	32	0.0412807	63	0.0220621	18	0.00754184	39	0.0721295	16	0.0636207	46	0.00797461	26	0.0580702	56.2	82	0.0574598
rs7191183	95	0.0741301	85	0.00937519	74	0.0242128	84	0.0111074	60	0.0169858	31	0.0346209	31	0.0791954	12	0.0701831	28	0.0226736	63	0.053426	56.3	71	0.0284927
rs12129719	122	0.0779642	87	0.0337819	86	0.025249	88	0.0551689	51	0.0688755	28	0.0680977	52	0.0385546	16	0.0532011	33	0.035942	0	0.0316646	56.3	75	0.0670382
rs11685299	83	0.0169131	61	0.043849	93	0.0490356	0	0.0662625	93	0.0571546	18	0.0513087	30	0.0712712	38	0.0143698	48	0.037581	45	0.0390364	56.5556	25	0.0550807
rs7216638	25	0.052199	107	0.0547957	94	0.00467186	93	0.0402485	64	0.069169	16	0.0275336	40	0.021595	39	0.0119921	39	0.011685	57	0.00747843	57.4	79	0.0159304
rs36104021	110	0.0285129	99	0.0085935	85	0.032375	94	0.000959197	54	0.0666664	26	0.0680994	0	0.0433112	18	0.0219641	8	0.0233685	83	0.0728647	57.7	19	0.0542811
rs7789569	56	0.0115848	91	0.00383665	89	0.0626327	90	0.0631914	62	0.0267766	31	0.0536757	17	0.000862881	40	0.0795809	48	0.069803	58	0.0152925	58.2	64	0.0218051
rs6434928	96	0.0386635	100	0.0741589	112	0.0103869	0	0.00797764	122	0.0526924	31	0.0220939	0	0.0409566	37	0.0502601	41	0.0465679	0	0.0423476	59.8889	83	0.026731
rs12712510	104	0.0136589	126	0.0169481	83	0.0313258	92	0.00300453	100	0.0794954	28	0.0703697	0	0.0572136	36	0.0323665	38	0.0358311	0	0.0302023	60.7	54	0.075661
rs13169274	100	0.0450893	89	0.0691499	98	0.0409995	83	0.0546996	101	0.0490629	12	0.0446992	12	0.00215724	31	0.0281213	32	0.0650005	52	0.0444092	61	31	0.0662429
rs489939	117	0.0404803	125	0.0205689	96	0.0310077	99	0.0692928	71	0.0157001	30	0.0722757	0	0.00310437	34	0.0339716	43	0.0226749	0	0.0111562	61.5	100	0.0670609
rs2917569	118	0.0215652	79	0.0479233	0	0.0459307	102	0.0332699	90	0.0630473	28	0.0461721	53	0.0430702	41	0.0780443	45	0.0510939	0	0.0365398	61.7778	107	0.0401737
rs6680011	109	0.0266188	70	0.0178441	90	0.0624571	95	0.0110181	79	0.0776556	28	0.0743461	0	0.0720225	36	0.0642117	28	0.0157995	83	0.0417286	61.8	41	0.000434234
rs28374258	89	0.0207092	108	0.0438306	99	0.0421604	53	0.0752498	55	0.0493823	28	0.0189389	47	0.0592208	22	0.0543147	47	0.0412389	71	0.0512197	61.9	76	0.0589167
rs7596038	87	0.00877831	106	0.061407	100	0.0733897	57	0.0699655	109	0.0761927	11	0.01432	35	0.00903589	12	0.024435	39	0.0435763	65	0.053345	62.1	98	0.0666088
rs7129727	63	0.0562	62	0.058174	87	0.034524	91	0.0760432	108	0.0185243	21	0.0543804	38	0.0592401	34	0.0279595	51	0.0768728	67	0.0534346	62.2	97	0.0759695
rs6678676	84	0.0102353	109	0.0247936	108	0.0477803	0	0.0436962	110	0.0426733	31	0.0363593	0	0.0352365	20	0.0421275	31	0.0272708	83	0.0429564	64	68	0.0536952
rs35774874	103	0.0542618	112	0.0436458	0	0.0567487	100	0.0240576	96	0.0719324	28	0.041024	0	0.012943	34	0.0707378	29	0.0699229	74	0.00726701	64	108	0.00904798
rs56775891	86	0.0467372	47	0.0167824	110	0.0136436	103	0.0641793	113	0.0459472	29	0.0751916	47	0.0503644	7	0.0230017	25	0.0519186	77	0.0575073	64.4	30	0.0558327
rs9607782	105	0.0530778	129	0.0145504	115	0.0130287	114	0.00254184	115	0.0206687	21	0.0126277	0	0.0464318	14	0.0372582	43	0.0196723	0	0.0724858	65.6	77	0.035471
rs254782	128	0.0365148	105	0.0437268	114	0.0691182	111	0.0270211	121	0.0217578	26	0.0582178	0	0.0461171	35	0.0332041	27	0.0297314	0	0.0748352	66.7	120	0.0318239
rs634940	119	0.0243262	119	0.0599888	95	0.0582318	97	0.0410612	83	0.0640427	31	0.0110837	47	0.0788794	36	0.0668459	42	0.0428738	0	0.0347362	66.9	102	0.0692053
rs13121251	115	0.00987141	124	0.067007	111	0.0650931	112	0.0624084	119	0.0373168	28	0.0503332	0	0.0594903	37	0.0468901	37	0.0488192	0	0.029116	68.3	118	0.0571523
rs34796896	126	0.00245528	118	0.00221438	113	0.00632097	0	0.0042303	112	0.0796544	31	0.0272393	31	0.0138399	43	0.00928804	42	0.0440857	0	0.0582303	68.4444	50	0.0329864
rs72769124	101	0.0755343	128	0.0114737	102	0.0458568	0	0.0320537	95	0.0764662	28	0.0135865	0	0.0465865	32	0.0476296	50	0.06952	83	0.0787248	68.7778	81	0.0665083
rs198160	132	0.0183671	127	0.0344934	121	0.042362	118	0.0166257	114	0.0259573	31	0.0193831	0	0.0283816	35	0.0708247	15	0.0277422	0	0.0631502	69.3	95	0.0744276
rs7225476	80	0.00647232	81	0.0285896	101	0.0170884	96	0.0374082	129	0.063801	21	0.00327321	49	0.0270128	16	0.00422502	40	0.00981919	82	0.0757197	69.5	32	0.0787422
rs11783093	129	0.0214017	114	0.0473861	119	0.0372445	115	0.00788318	117	0.0584181	31	0.071937	0	0.0176087	39	0.0661238	34	0.0543937	0	0.0295848	69.8	51	0.0781081
rs6002655	106	0.0332205	120	0.0507074	117	0.0499622	109	0.0526273	124	0.0752913	11	0.060048	50	0.0216204	15	0.0517995	47	0.0490729	0	0.0521931	69.9	22	0.01074
rs312477	123	0.0646741	116	0.0477257	106	0.00522005	105	0.00471043	106	0.0514306	31	0.0476075	0	0.0040558	14	0.071581	42	0.0147882	59	0.061639	70.2	70	0.0377075
rs1473594	125	0.0248449	74	0.06911	123	0.0401136	119	0.00486623	127	0.0138705	28	0.0461539	47	0.0796378	20	0.0485018	41	0.0311858	0	0.0584909	70.4	28	0.0771809
rs6701877	127	0.0071858	97	0.0472051	122	0.0572533	117	0.0176485	128	0.0280346	31	0.0794006	0	0.0283705	41	0.00112199	48	0.0217111	0	0.0225848	71.1	61	0.0723575
rs150437760	111	0.0218921	115	0.0383458	120	0.0200227	116	0.0700264	126	0.0449582	28	0.0162217	55	0.0406234	19	0.033385	27	0.0532335	0	0.0547315	71.7	93	0.0609155
rs12898315	114	0.0622397	92	0.0086146	107	0.0617102	107	0.0188578	104	0.068029	28	0.0532571	0	0.00267049	47	0.00891381	48	0.0121017	80	0.00925717	72.7	53	0.0643998
rs7508148	90	0.0273252	104	0.0589941	109	0.0499627	108	0.0020025	116	0.0396225	16	0.0594362	27	0.0522127	38	0.0267685	50	0.0195996	78	0.056144	73.6	34	0.0714094
rs6800435	107	0.0200563	102	0.0351005	116	0.0369535	113	0.0644006	123	0.0762194	26	0.0018995	0	0.0504604	40	0.00636508	34	0.0737119	83	0.0475199	74.4	13	0.0456038
rs12705761	124	0.076066	122	0.0655347	103	0.0507231	101	0.0102782	103	0.0217794	31	0.0790501	38	0.0268407	41	0.0332836	45	0.0428854	36	0.00593073	74.4	115	0.0756532
rs704373	116	0.0288761	123	0.0364643	105	0.0672745	104	0.0798159	111	0.0152293	21	0.000350541	21	0.0334024	38	0.0426465	44	0.0263959	83	0.0654861	76.6	39	0.0586627
rs11646127	121	0.0530728	101	0.0353083	118	0.036712	110	0.0334431	125	0.0733377	15	0.0332795	55	0.0255879	38	0.0478698	47	0.0117416	81	0.0410357	81.1	49	0.064756
